# Supplementary material for: The intracellular bacterium Anaplasma phagocytophilum selectively manipulates the levels of vertebrate host proteins in the tick vector Ixodes scapularis
Source: Parasit Vectors. 2016 Aug 25;9(1):467. doi: 10.1186/s13071-016-1747-3 (PMC5000436; doi:10.1186/s13071-016-1747-3)
Supplement: Additional file 1: Dataset S1. — Digestion of sheep host hemoglobin in tick midguts and salivary glands. (XLS 55 kb) [file 13071_2016_1747_MOESM1_ESM.xls]

## Sheet: P68240
Additional file 2. Dataset S1. Digestion of sheep host hemoglobin in tick midguts and salivary glands.
P68240	Hemoglobin subunit alpha-1/2 OS=Ovis aries PE=1 SV=2 - [HBA_SHEEP]
	Peptides 1%FDR	Midgut (uninfected)	Midgut (infected)	Salivary gland (uninfected)	Salivary gland (infected)
	AAWGKVGGNAGAYGAEALER		tt
	AGAYGAEALER		gt		gt
	AQVKGHGEKVAAALTK		ct
	AVGHLDDLPGTLSDLSDLHA		tc
	AVGHLDDLPGTLSDLSDLHAHK	tt	tt	tt	tt
	AVGHLDDLPGTLSDLSDLHAHKLR		tt
	AYGAEALERMFL		bc
	DKSNVKAAWGKV		gc
	FLANVSTVLTSK	tt	tt	tt	tt
	FLANVSTVLTSKY		tl	tl
	FLANVSTVLTSKYR		t
	GHGEKVAAALTK		tt
	GSAQVKGHGEKVAAALTK		ct
	HFDLSHGSAQVK			lt
	HGSAQVKGHGEKVAAALTK		ct
	KVGGNAGAYGAEALERMFLSFP		bl
	LACHLPNDFTPAVHASLDKFLANVSTVL		bc
	LRVDPVNFK		tt	tt
	LSDLSDLHAHK		ct	ct
	LSHGSAQVKGHGEKVAAALTK		gt
	MFLSFPTTK	tt	tt	tt	tt
	MFLSFPTTKTYFPH		tc
	MVLSAADKSNVK				t
	PGTLSDLSDLHAHK		st	st
	PHFDLSHGSAQVK			st
	PHFDLSHGSAQVKGHGEKV		sl
	QVKGHGEKVAAALTK		ct
	SAQVKGHGEKVAAALTK		ct
	SDLSDLHAHK	ct	ct	ct	ct
	SHGSAQVKGHGEKVAAALTK		ct
	SLDKFLANVSTVLTSK		ct
	TYFPHFDLSHGSAQVK	tt	tt	tt
	VDPVNFK		tt
	VGGNAGAYGAEALER	tt	tt	tt	tt
	VGGNAGAYGAEALERMFLSFPTTK		tt
	VKAAWGKVGGNAGAYGAE		gc
	VLSAADKSNVKAAWGK		?t
	VNFKLLSH		lc
	VTLACHLPNDFTPAVH		cc

## Sheet: P02075
P02075	Hemoglobin subunit beta OS=Ovis aries GN=HBB PE=1 SV=2 - [HBB_SHEEP]
	Peptides 1%FDR	Midgut (uninfected)	Midgut (infected)	Salivary gland (uninfected)	Salivary gland (infected)
	AAVTGFWGK	tt	tt	tt	tt
	AAVTGFWGKVK		tt
	AGVANALAHK		ct	ct	ct
	AGVANALAHKYH		c
	ANALAHKYH		c
	DPENFRLLGNVLVVVLARHHG		cs
	EFTPVLQADFQK		gt	gt
	EKAAVTGFWGKVKVDEVGAEAL		ss
	EVGAEALGR		gt
	FEHFGDLSNADAVMNNPK		st
	FEHFGDLSNADAVMNNPKVK		st
	FFEHFGDLSNADAVMN		tg
	FFEHFGDLSNADAVMNN		tg	tg
	FFEHFGDLSNADAVMNNPK	tt	tt	tt	tt
	FFEHFGDLSNADAVMNNPKVK		tt
	GRLLVVYPWTQRFFEHFGDLSNA			sc
	GTFAQLSELH			tc
	GTFAQLSELHCDK	tt	tt	tt	tt
	GTFAQLSELHCDKLHVDPENFR		tt	tt
	HFGDLSNADAVMNNPKVKAHGKKVL		cc
	HHGNEFTPVLQADFQK	tt	tt	tt	tt
	HLDDLKGTFAQLSELH		tc	tc
	KAHGKKVLDSFSNGMKH	ls
	KKVLDSFSNGMKHLDDL		ts
	KVDEVGAEALGR		ct	cl
	KVKVDEVGAEALGR		ct
	KVLDSFSNGMK		tt
	LDDLKGTFAQLSELHCDKLHVDPENFRL		ss
	LDSFSNGMKHL		cc
	LHVDPENFR	tt	tt	tt	tt
	LLGNVLVVVLAR	tt	tt
	LLVVYPWT		tc
	LLVVYPWTQ		tc
	LLVVYPWTQR	lc	tc	lc	lc
	LTAEEKAAVTGFWGK		?t
	MKHLDDLKGTFAQLSELHCDKLHV				sc
	MLTAEEK		t	t
	MLTAEEKAAVTGFWGK		t
	MLTAEEKAAVTGFWGKVK		t
	NALAHKYH		s
	NEFTPVLQ		sc		sc
	NNPKVKAHGKKVLDSFSNGMKHL		cc
	TAEEKAAVTGFWGK		?t
	VAGVANALAHK	lt	lt	lt	lt
	VDEVGAEALGR	tt	tt	tt	tt
	VKVDEVGAEALGR	tt	tt	tt	tt
	VLDSFSNGMK		tt
	VLDSFSNGMKHLDDLK		tt
	VLDSFSNGMKHLDDLKGTFAQLSELH		tc
	VVAGVANALA				tc
	VVAGVANALAH			ts
	VVAGVANALAHK	tt	tt	tt	tt
	VVAGVANALAHKYH		t
	VVYPWTQR		st
	WTQRFFEHFGDLSNADAVMNNPKVKAHG			ls

## Sheet: Protease cleavage
P68240 Hemoglobin subunit alpha-1/2 OS=Ovis aries PE=1 SV=2 - [HBA_SHEEP]
Protease cleavage frequency	Midgut (uninfected)	Midgut (infected)	Salivary gland (uninfected)	Salivary gland (infected)
Trypsin (t)	11	39	18	11
Legumain (g)	0	4	0	1
Cathepsin L (k)	0	0	0	0
Cathepsin B (b)	0	3	0	0
Cathepsin C (c)	1	18	2	1
Leucine aminopeptidase (l)	0	4	2	0
Serine carboxypeptidase (s)	0	2	2	0
Undetermined (?)	0	3	1	0
Number of peptides	6	36	12	7
P02075 Hemoglobin subunit beta OS=Ovis aries GN=HBB PE=1 SV=2 - [HBB_SHEEP]
Protease cleavage frequency	Midgut (uninfected)	Midgut (infected)	Salivary gland (uninfected)	Salivary gland (infected)
Trypsin (t)	19	53	26	19
Legumain (g)	0	4	2	0
Cathepsin L (k)	0	0	0	0
Cathepsin B (b)	0	0	0	0
Cathepsin C (c)	1	18	6	5
Leucine aminopeptidase (l)	3	1	4	2
Serine carboxypeptidase (s)	1	11	3	2
Undetermined (?)	0	2	0	0
Number of peptides	11	48	21	14
