# Supplementary material for: The intracellular bacterium Anaplasma phagocytophilum selectively manipulates the levels of vertebrate host proteins in the tick vector Ixodes scapularis
Source: Parasit Vectors. 2016 Aug 25;9(1):467. doi: 10.1186/s13071-016-1747-3 (PMC5000436; doi:10.1186/s13071-016-1747-3)
Supplement: Additional file 3: Dataset S2. — Proteomics results for sheep host proteins in tick tissues. (XLSX 208 kb) [file 13071_2016_1747_MOESM3_ESM.xlsx]

## Sheet: All proteins
Additional file 3. Dataset S2. Proteomics results for sheep host proteins in tick tissues. Host proteins identified with FDR<0.01, GO annotation and data quantitation.
Uniprot	Protein description	Midgut (pep_per_protein)	Salivary gland (pep_per_protein)	Midgut (Zq)	Salivary gland (Zq)	Midgut (Infected/Uninfected fold change)	Salivary gland (Infected/Uninfected fold change)
P14639	ALBU_SHEEP Serum albumin OS=Ovis aries GN=ALB PE=1 SV=1	34	24	0.803826	-1.74038	1.66016	2.03077
P02769	ALBU_BOVIN Serum albumin OS=Bos taurus GN=ALB PE=1 SV=4	30	23	0.93023	-0.509518	1.80096	1.23075
P00829	ATPB_BOVIN ATP synthase subunit beta, mitochondrial OS=Bos taurus GN=ATP5B PE=1 SV=2	30	19	-2.44831	-1.24445	4.70934	1.66195
W5PF65	W5PF65_SHEEP Uncharacterized protein OS=Ovis aries GN=TF PE=3 SV=1	30	17	-0.505238	0.426927	1.37706	1.19201
P62739	ACTA_BOVIN Actin, aortic smooth muscle OS=Bos taurus GN=ACTA2 PE=1 SV=1	29	19	-1.82155	0.668973	3.17085	1.31423
Q0VCX2	GRP78_BOVIN 78 kDa glucose-regulated protein OS=Bos taurus GN=HSPA5 PE=2 SV=1	28	29	-0.519673	-0.894955	1.38992	1.43773
Q2UVX4	CO3_BOVIN Complement C3 OS=Bos taurus GN=C3 PE=1 SV=2	24	13	0.505459	1.63231	1.3807	1.9699
E1BJB1	E1BJB1_BOVIN Tubulin beta-2B chain OS=Bos taurus GN=TUBB2B PE=3 SV=1	22	28	1.37634	-0.323696	2.39808	1.14037
P46193	ANXA1_BOVIN Annexin A1 OS=Bos taurus GN=ANXA1 PE=2 SV=2	22	14	-2.02901	0.703966	3.65359	1.33699
A7Z025	A7Z025_BOVIN PRPF8 protein OS=Bos taurus GN=PRPF8 PE=2 SV=1	20	10	0.784943	1.6547	1.6595	2.00304
Q9XT27	CERU_SHEEP Ceruloplasmin OS=Ovis aries GN=CP PE=2 SV=1	20	3	0.934293	0.365441	1.81883	1.18514
F2Z4C1	F2Z4C1_BOVIN Uncharacterized protein OS=Bos taurus GN=TUBA1A PE=3 SV=1	19	22	1.29331	-0.183822	2.28668	1.07782
Q29443	TRFE_BOVIN Serotransferrin OS=Bos taurus GN=TF PE=2 SV=1	19	16	0.225945	1.61732	1.15538	1.94431
P62803	H4_BOVIN Histone H4 OS=Bos taurus PE=1 SV=2	19	13	-3.41174	0.129779	8.83712	1.05494
P62808	H2B1_BOVIN Histone H2B type 1 OS=Bos taurus PE=1 SV=2	17	5	-3.69181	-1.24415	10.7504	1.72354
Q76LV2	HS90A_BOVIN Heat shock protein HSP 90-alpha OS=Bos taurus GN=HSP90AA1 PE=1 SV=3	16	19	0.897928	-0.282952	1.7818	1.12259
P60712	ACTB_BOVIN Actin, cytoplasmic 1 OS=Bos taurus GN=ACTB PE=1 SV=1	15	14	0.00199837	-0.476627	1.00129	1.21723
E1BFB0	E1BFB0_BOVIN Uncharacterized protein OS=Bos taurus GN=SPTAN1 PE=4 SV=2	15	13	1.71206	2.06374	3.02335	2.3471
Q3ZBT1	TERA_BOVIN Transitional endoplasmic reticulum ATPase OS=Bos taurus GN=VCP PE=2 SV=1	14	14	0.919897	0.382651	1.81994	1.17142
Q08DA1	AT1A1_BOVIN Sodium/potassium-transporting ATPase subunit alpha-1 OS=Bos taurus GN=ATP1A1 PE=2 SV=1	14	13	1.4413	0.563134	2.5441	1.26169
P68432	H31_BOVIN Histone H3.1 OS=Bos taurus PE=1 SV=2	14	5	-3.3539	-0.201172	8.81537	1.09096
P19120	HSP7C_BOVIN Heat shock cognate 71 kDa protein OS=Bos taurus GN=HSPA8 PE=1 SV=2	13	9	-0.206675	-0.12646	1.14325	1.05417
D8X187	D8X187_SHEEP Serpin peptidase inhibitor clade B ovalbumin member 1 OS=Ovis aries GN=SERPINB1 PE=2 SV=1	13	7	-2.25917	1.06662	4.34259	1.57109
F1MVB0	F1MVB0_BOVIN Uncharacterized protein OS=Bos taurus GN=MPO PE=4 SV=1	13	4	-1.12012	0.296766	2.07229	1.14032
P49951	CLH1_BOVIN Clathrin heavy chain 1 OS=Bos taurus GN=CLTC PE=1 SV=1	12	15	1.71586	2.2695	3.07034	2.547
P19483	ATPA_BOVIN ATP synthase subunit alpha, mitochondrial OS=Bos taurus GN=ATP5A1 PE=1 SV=1	12	11	-2.05122	-0.255754	3.82444	1.11207
P68103	EF1A1_BOVIN Elongation factor 1-alpha 1 OS=Bos taurus GN=EEF1A1 PE=1 SV=1	12	8	0.515201	0.192454	1.39861	1.08404
Q2TBU0	HPT_BOVIN Haptoglobin OS=Bos taurus GN=HP PE=2 SV=1	12	7	-1.81465	0.583153	3.28091	1.28378
W5PHQ0	W5PHQ0_SHEEP Uncharacterized protein (Fragment) OS=Ovis aries GN=MPO PE=4 SV=1	12	7	-1.22824	-0.662759	2.22784	1.3272
P15497	APOA1_BOVIN Apolipoprotein A-I OS=Bos taurus GN=APOA1 PE=1 SV=3	12	6	-2.01769	1.12429	3.74961	1.62618
W5NXW9	W5NXW9_SHEEP Uncharacterized protein (Fragment) OS=Ovis aries GN=IGHM PE=4 SV=1	11	9	1.28031	0.873312	2.3024	1.44248
W5NQH6	W5NQH6_SHEEP Protein S100 OS=Ovis aries GN=S100A9 PE=3 SV=1	11	6	-3.27723	0.168532	8.56288	1.07483
Q7SIH1	A2MG_BOVIN Alpha-2-macroglobulin OS=Bos taurus GN=A2M PE=1 SV=2	11		0.763962		1.65418
P62261	1433E_BOVIN 14-3-3 protein epsilon OS=Bos taurus GN=YWHAE PE=2 SV=1	10	13	0.822862	-1.6376	1.71989	1.96613
Q9GL30	PLBL1_BOVIN Phospholipase B-like 1 OS=Bos taurus GN=PLBD1 PE=1 SV=2	10	13	-2.01982	1.64944	3.77063	1.97904
P34933	HSP72_BOVIN Heat shock-related 70 kDa protein 2 OS=Bos taurus GN=HSPA2 PE=2 SV=2	10	9	0.66125	-0.0924606	1.54098	1.03935
P12725	A1AT_SHEEP Alpha-1-antiproteinase OS=Ovis aries PE=1 SV=1	10	8	-0.0407869	1.86835	1.02716	2.20019
W5PHP7	W5PHP7_SHEEP Uncharacterized protein OS=Ovis aries GN=LOC101117146 PE=3 SV=1	10	8	0.345786	1.44808	1.25667	1.84738
W5PH95	W5PH95_SHEEP Uncharacterized protein (Fragment) OS=Ovis aries PE=4 SV=1	10	4	0.532857	1.33068	1.41991	1.79588
Q3ZCH0	GRP75_BOVIN Stress-70 protein, mitochondrial OS=Bos taurus GN=HSPA9 PE=2 SV=1	9	10	0.191372	-1.12978	1.13445	1.60249
Q29477	TRFL_CAPHI Lactotransferrin OS=Capra hircus GN=LTF PE=1 SV=1	9	8	-0.865981	-0.568667	1.78559	1.27245
W5Q5A6	W5Q5A6_SHEEP Uncharacterized protein OS=Ovis aries GN=FGG PE=4 SV=1	9	6	-0.0322213	2.06092	1.02179	2.43154
P02075	HBB_SHEEP Hemoglobin subunit beta OS=Ovis aries GN=HBB PE=1 SV=2	9	5	-3.19772	3.34206	8.21983	4.21722
P02077	HBBA_CAPHI Hemoglobin subunit beta-A OS=Capra hircus PE=1 SV=1	9	4	-2.70447	2.57069	5.97401	3.07882
W5QAB1	W5QAB1_SHEEP Uncharacterized protein OS=Ovis aries GN=HPX PE=4 SV=1	9	4	0.839695	0.333989	1.74681	1.16096
P0CH25	HBA1_CAPHI Hemoglobin subunit alpha-1 OS=Capra hircus GN=HBA1 PE=1 SV=1	9	3	-3.20328	3.05183	8.23935	4.00623
Q3SYU2	EF2_BOVIN Elongation factor 2 OS=Bos taurus GN=EEF2 PE=2 SV=3	8	14	0.765755	1.49653	1.66503	1.8541
P62992	RS27A_BOVIN Ubiquitin-40S ribosomal protein S27a OS=Bos taurus GN=RPS27A PE=1 SV=2	8	8	-0.31603	-0.63778	1.23329	1.30773
F1MAV0	F1MAV0_BOVIN Fibrinogen beta chain OS=Bos taurus GN=FGB PE=4 SV=2	8	8	0.49984	1.66878	1.39577	2.02972
P34955	A1AT_BOVIN Alpha-1-antiproteinase OS=Bos taurus GN=SERPINA1 PE=1 SV=1	8	7	0.22166	2.56551	1.16106	2.98312
F1N2R1	F1N2R1_BOVIN Uncharacterized protein OS=Bos taurus GN=STOM PE=4 SV=2	8	6	-2.94453	0.144836	7.20338	1.06451
P24627	TRFL_BOVIN Lactotransferrin OS=Bos taurus GN=LTF PE=1 SV=2	8	5	-1.58302	-0.681554	2.94124	1.34587
P12799	FIBG_BOVIN Fibrinogen gamma-B chain OS=Bos taurus GN=FGG PE=1 SV=1	8	4	-0.476104	2.0349	1.37689	2.48168
W5NQ45	W5NQ45_SHEEP Fibrinogen beta chain (Fragment) OS=Ovis aries GN=FGB PE=4 SV=1	8	2	-0.160273	-2.08036	1.11402	2.81021
P31081	CH60_BOVIN 60 kDa heat shock protein, mitochondrial OS=Bos taurus GN=HSPD1 PE=1 SV=2	7	9	-3.00364	-0.268114	7.51095	1.11852
A6QLG5	RS9_BOVIN 40S ribosomal protein S9 OS=Bos taurus GN=RPS9 PE=2 SV=1	7	7	0.299899	0.049897	1.2249	1.02138
P22226	CTHL1_BOVIN Cathelicidin-1 OS=Bos taurus GN=CATHL1 PE=1 SV=2	7	6	-1.21284	-0.830626	2.28249	1.43087
P41361	ANT3_BOVIN Antithrombin-III OS=Bos taurus GN=SERPINC1 PE=1 SV=2	7	6	-0.402558	1.1062	1.31661	1.61517
Q56JX8	RS13_BOVIN 40S ribosomal protein S13 OS=Bos taurus GN=RPS13 PE=2 SV=3	7	5	-1.18912	0.151523	2.23833	1.0675
W5NXP3	W5NXP3_SHEEP Uncharacterized protein (Fragment) OS=Ovis aries GN=LOC101111083 PE=3 SV=1	7	5	-0.225688	2.39398	1.16543	2.82808
W5P101	W5P101_SHEEP Uncharacterized protein OS=Ovis aries GN=A1BG PE=4 SV=1	7	3	0.177874	0.765981	1.12824	1.42747
W5Q5H8	W5Q5H8_SHEEP Fibrinogen alpha chain OS=Ovis aries GN=FGA PE=4 SV=1	7	3	-0.916782	1.50035	1.85709	1.98731
P48644	AL1A1_BOVIN Retinal dehydrogenase 1 OS=Bos taurus GN=ALDH1A1 PE=2 SV=3	6	7	-0.302359	2.28016	1.23249	2.63155
Q3T147	DX39B_BOVIN Spliceosome RNA helicase DDX39B OS=Bos taurus GN=DDX39B PE=2 SV=1	6	7	0.921504	0.157427	1.88005	1.06899
A2I7N0	SPA34_BOVIN Serpin A3-4 OS=Bos taurus GN=SERPINA3-4 PE=3 SV=1	6	6	1.88379	2.6505	3.59822	3.11735
P01966	HBA_BOVIN Hemoglobin subunit alpha OS=Bos taurus GN=HBA PE=1 SV=2	6	6	-1.75944	4.02861	3.28654	5.54558
W5QHZ5	W5QHZ5_SHEEP Uncharacterized protein OS=Ovis aries PE=4 SV=1	6	6	0.876781	1.67752	1.82229	2.0678
Q27954	COPA_BOVIN Coatomer subunit alpha OS=Bos taurus GN=COPA PE=1 SV=1	6	5	1.29737	2.12067	2.4507	2.52242
Q2KJF1	A1BG_BOVIN Alpha-1B-glycoprotein OS=Bos taurus GN=A1BG PE=1 SV=1	6	5	-0.0864589	1.17003	1.06104	1.6724
A4FUD3	U5S1_BOVIN 116 kDa U5 small nuclear ribonucleoprotein component OS=Bos taurus GN=EFTUD2 PE=2 SV=1	6	4	0.819288	0.968435	1.76351	1.54743
Q3SZV7	HEMO_BOVIN Hemopexin OS=Bos taurus GN=HPX PE=2 SV=1	6	4	0.304812	1.31136	1.23294	1.79263
G5E513	G5E513_BOVIN Uncharacterized protein (Fragment) OS=Bos taurus PE=4 SV=1	6	4	1.18348	2.76592	2.22024	3.40673
W5PSQ7	W5PSQ7_SHEEP Uncharacterized protein OS=Ovis aries PE=4 SV=1	6	4	-0.0721425	2.10895	1.05016	2.52172
P00922	CAH2_SHEEP Carbonic anhydrase 2 OS=Ovis aries GN=CA2 PE=1 SV=2	6	3	-0.558877	2.38138	1.46899	2.97791
P01030	CO4_BOVIN Complement C4 (Fragments) OS=Bos taurus GN=C4 PE=1 SV=2	6	3	1.10131	1.73957	2.14282	2.22737
Q27975	HS71A_BOVIN Heat shock 70 kDa protein 1A OS=Bos taurus GN=HSPA1A PE=1 SV=2	6	3	-0.946844	-0.173706	1.91756	1.08235
W5NTF9	W5NTF9_SHEEP Uncharacterized protein (Fragment) OS=Ovis aries PE=3 SV=1	6	3	0.672463	2.29848	1.60437	2.93677
W5NVB2	W5NVB2_SHEEP Uncharacterized protein OS=Ovis aries PE=3 SV=1	6	3	-0.311673	2.48133	1.23647	3.05182
D6PZY4	D6PZY4_SHEEP Factor H (Fragment) OS=Ovis aries GN=fH PE=2 SV=1	6		0.187549		1.13656
E1BH06	E1BH06_BOVIN Uncharacterized protein OS=Bos taurus GN=C4A PE=4 SV=2	6		0.192608		1.14436
L8IQP7	L8IQP7_9CETA Histone H2A OS=Bos mutus GN=M91_11349 PE=3 SV=1	6		-1.76988		3.37421
W5NUX8	W5NUX8_SHEEP Uncharacterized protein OS=Ovis aries PE=4 SV=1	6		0.415938		1.33863
Q5E9F9	PRS7_BOVIN 26S protease regulatory subunit 7 OS=Bos taurus GN=PSMC2 PE=2 SV=3	5	9	0.418741	-0.438193	1.3402	1.20266
P06394	K1C10_BOVIN Keratin, type I cytoskeletal 10 OS=Bos taurus GN=KRT10 PE=3 SV=1	5	8	1.11616	-0.569411	2.15893	1.27157
P62157	CALM_BOVIN Calmodulin OS=Bos taurus GN=CALM PE=1 SV=2	5	8	-0.502555	-1.88965	1.42169	2.21549
Q3SZ71	MPPB_BOVIN Mitochondrial-processing peptidase subunit beta OS=Bos taurus GN=PMPCB PE=2 SV=1	5	7	1.09708	-1.4795	2.15286	1.87392
A4FUZ3	A4FUZ3_BOVIN Proteasome (Prosome, macropain) 26S subunit, ATPase, 1 OS=Bos taurus GN=PSMC1 PE=2 SV=1	5	7	1.14491	-0.676082	2.25131	1.33495
P10096	G3P_BOVIN Glyceraldehyde-3-phosphate dehydrogenase OS=Bos taurus GN=GAPDH PE=1 SV=4	5	6	-2.32277	-0.585706	5.08455	1.28777
Q3T054	RAN_BOVIN GTP-binding nuclear protein Ran OS=Bos taurus GN=RAN PE=2 SV=3	5	6	-0.0464299	-1.16871	1.03242	1.64891
F2Z4D5	F2Z4D5_BOVIN Ras-related protein Rab-11A OS=Bos taurus GN=RAB11A PE=3 SV=1	5	6	-2.74565	-0.575618	6.61782	1.27956
P31976	EZRI_BOVIN Ezrin OS=Bos taurus GN=EZR PE=1 SV=2	5	5	-0.276516	-0.175778	1.21283	1.07892
Q2KJI2	STT3A_BOVIN Dolichyl-diphosphooligosaccharide--protein glycosyltransferase subunit STT3A OS=Bos taurus GN=STT3A PE=2 SV=1	5	5	1.70701	0.0892073	3.24555	1.03935
P02672	FIBA_BOVIN Fibrinogen alpha chain OS=Bos taurus GN=FGA PE=1 SV=5	5	4	-0.456176	1.13215	1.37418	1.66856
Q24JY1	RL23A_BOVIN 60S ribosomal protein L23a OS=Bos taurus GN=RPL23A PE=2 SV=1	5	4	-0.396266	-0.233676	1.3146	1.10865
Q2T9S0	TBB3_BOVIN Tubulin beta-3 chain OS=Bos taurus GN=TUBB3 PE=2 SV=1	5	4	1.54413	-0.0896286	2.90798	1.04033
P02070	HBB_BOVIN Hemoglobin subunit beta OS=Bos taurus GN=HBB PE=1 SV=1	5	3	-2.87718	3.31543	7.54186	4.45632
P04346	HBBA_BOSJA Hemoglobin subunit beta-A OS=Bos javanicus PE=1 SV=1	5	3	-2.45504	3.86079	5.56775	5.6729
P82018	CTHL2_CAPHI Cathelicidin-2 OS=Capra hircus GN=CATHL2 PE=1 SV=1	5	3	-2.70613	-0.885719	6.70175	1.50821
Q9XSJ4	ENOA_BOVIN Alpha-enolase OS=Bos taurus GN=ENO1 PE=1 SV=4	5	3	-1.36373	1.00059	2.64077	1.58269
F1MBQ8	F1MBQ8_BOVIN Uncharacterized protein OS=Bos taurus GN=DDX5 PE=3 SV=2	5	3	1.54271	-0.903768	2.96081	1.51328
P81948	TBA4A_BOVIN Tubulin alpha-4A chain OS=Bos taurus GN=TUBA4A PE=1 SV=2	5	2	-0.253864	0.121621	1.19566	1.05937
E1BH78	E1BH78_BOVIN Uncharacterized protein OS=Bos taurus GN=SNRNP200 PE=4 SV=1	5	2	0.312465	1.01192	1.24815	1.66902
W5NPK5	W5NPK5_SHEEP Uncharacterized protein (Fragment) OS=Ovis aries GN=C3 PE=4 SV=1	5	2	-0.010028	1.14352	1.00713	1.76467
W5NQJ0	W5NQJ0_SHEEP Protein S100 OS=Ovis aries GN=S100A12 PE=3 SV=1	5	2	-3.15699	-1.15436	9.1381	1.73138
W5Q124	W5Q124_SHEEP Uncharacterized protein OS=Ovis aries GN=LOC101119509 PE=3 SV=1	5	2	-0.370769	1.92278	1.30937	2.58041
W5Q7I2	W5Q7I2_SHEEP Uncharacterized protein (Fragment) OS=Ovis aries PE=4 SV=1	5	2	0.321621	0.722704	1.24939	1.42102
W5Q9D5	W5Q9D5_SHEEP Uncharacterized protein OS=Ovis aries GN=VTN PE=4 SV=1	5	2	-0.0583145	0.4125	1.04234	1.2218
P12763	FETUA_BOVIN Alpha-2-HS-glycoprotein OS=Bos taurus GN=AHSG PE=1 SV=2	5	1	-0.56636	1.26805	1.48861	2.04429
W5P7B4	W5P7B4_SHEEP Uncharacterized protein OS=Ovis aries GN=DHX15 PE=4 SV=1	5		0.59639		1.53349
W5PBY2	W5PBY2_SHEEP Uncharacterized protein OS=Ovis aries GN=C4BPA PE=4 SV=1	5		-0.350132		1.28532
Q3B7N2	ACTN1_BOVIN Alpha-actinin-1 OS=Bos taurus GN=ACTN1 PE=2 SV=1	4	6	0.781281	-0.344104	1.74017	1.15942
Q59HJ6	LONM_BOVIN Lon protease homolog, mitochondrial OS=Bos taurus GN=LONP1 PE=1 SV=1	4	6	0.839983	-0.0681611	1.81152	1.02987
F1MWE0	F1MWE0_BOVIN Uncharacterized protein OS=Bos taurus GN=PSMC3 PE=3 SV=2	4	6	1.11167	-0.64983	2.20878	1.32087
P20004	ACON_BOVIN Aconitate hydratase, mitochondrial OS=Bos taurus GN=ACO2 PE=1 SV=4	4	5	-0.112434	-0.241288	1.08446	1.11036
Q2HJ97	PHB2_BOVIN Prohibitin-2 OS=Bos taurus GN=PHB2 PE=2 SV=1	4	5	-1.43373	-0.650422	2.82014	1.32508
Q3SZ54	IF4A1_BOVIN Eukaryotic initiation factor 4A-I OS=Bos taurus GN=EIF4A1 PE=2 SV=1	4	5	-0.182776	-0.254216	1.13922	1.11618
E1BDX8	E1BDX8_BOVIN Uncharacterized protein OS=Bos taurus GN=DYNC1H1 PE=4 SV=1	4	5	0.920076	2.46534	1.95206	2.97899
G3N2H4	G3N2H4_BOVIN Uncharacterized protein (Fragment) OS=Bos taurus GN=AZU1 PE=3 SV=1	4	5	-1.76448	0.740117	3.5448	1.3814
A3KMV5	UBA1_BOVIN Ubiquitin-like modifier-activating enzyme 1 OS=Bos taurus GN=UBA1 PE=2 SV=1	4	4	1.38674	0.924122	2.70656	1.51201
P25708	NDUV1_BOVIN NADH dehydrogenase [ubiquinone] flavoprotein 1, mitochondrial OS=Bos taurus GN=NDUFV1 PE=1 SV=2	4	4	0.643124	-0.518214	1.59121	1.25861
P85295	ALBU_CAPHI Serum albumin (Fragments) OS=Capra hircus GN=ALB PE=1 SV=2	4	4	0.448629	1.42677	1.37197	1.86761
Q0VCY0	AT2A1_BOVIN Sarcoplasmic/endoplasmic reticulum calcium ATPase 1 OS=Bos taurus GN=ATP2A1 PE=1 SV=1	4	4	0.137236	1.10358	1.1032	1.63583
Q3T199	RS23_BOVIN 40S ribosomal protein S23 OS=Bos taurus GN=RPS23 PE=2 SV=1	4	4	-0.0433437	-0.124167	1.03165	1.05631
F1N5F3	F1N5F3_BOVIN Histone H2B (Fragment) OS=Bos taurus GN=LOC101904455 PE=3 SV=2	4	4	-1.3714	-0.454732	2.6149	1.22092
Q5E970	Q5E970_BOVIN DEAD (Asp-Glu-Ala-Asp) box polypeptide 39 isoform 1 OS=Bos taurus GN=DDX39 PE=2 SV=1	4	4	-0.00542259	-1.07603	1.00395	1.61056
A6QPQ2	SPA38_BOVIN Serpin A3-8 OS=Bos taurus GN=SERPINA3-8 PE=2 SV=1	4	3	0.532975	1.02494	1.46283	1.6043
P21856	GDIA_BOVIN Rab GDP dissociation inhibitor alpha OS=Bos taurus GN=GDI1 PE=1 SV=1	4	3	0.05617	-0.82533	1.04134	1.45141
P52193	CALR_BOVIN Calreticulin OS=Bos taurus GN=CALR PE=1 SV=2	4	3	0.271422	-2.58072	1.21298	3.1888
Q3T087	RL11_BOVIN 60S ribosomal protein L11 OS=Bos taurus GN=RPL11 PE=2 SV=3	4	3	0.375897	-0.0680835	1.31277	1.03141
Q5E9A1	NACA_BOVIN Nascent polypeptide-associated complex subunit alpha OS=Bos taurus GN=NACA PE=1 SV=1	4	3	1.87196	-0.0546174	3.77556	1.025
Q5XQN5	K2C5_BOVIN Keratin, type II cytoskeletal 5 OS=Bos taurus GN=KRT5 PE=1 SV=1	4	3	0.255875	-0.00507486	1.20518	1.00231
A6NBZ0	A6NBZ0_SHEEP Complement component 3d (Fragment) OS=Ovis aries PE=2 SV=1	4	3	0.356421	0.79633	1.28926	1.43935
A7MBA2	A7MBA2_BOVIN PSMD1 protein OS=Bos taurus GN=PSMD1 PE=2 SV=1	4	3	0.897475	0.910549	1.89811	1.5266
R9QXS6	R9QXS6_SHEEP Lactoferrin OS=Ovis aries PE=2 SV=1	4	3	-0.29052	-0.588725	1.24328	1.31776
B6E141	HPT_CAPIB Haptoglobin OS=Capra ibex GN=HP PE=2 SV=1	4	2	-1.08004	0.50715	2.20843	1.27822
P62935	PPIA_BOVIN Peptidyl-prolyl cis-trans isomerase A OS=Bos taurus GN=PPIA PE=1 SV=2	4	2	-0.88629	-0.59805	1.92197	1.33893
Q0V8B7	MCM5_BOVIN DNA replication licensing factor MCM5 OS=Bos taurus GN=MCM5 PE=2 SV=1	4	2	-0.151356	0.654346	1.11869	1.37685
Q27991	MYH10_BOVIN Myosin-10 OS=Bos taurus GN=MYH10 PE=2 SV=2	4	2	0.145972	0.792305	1.11252	1.46134
E1BEK9	E1BEK9_BOVIN Uncharacterized protein OS=Bos taurus GN=UPF1 PE=4 SV=2	4	2	0.320596	0.771958	1.26816	1.45483
F2Z4K0	F2Z4K0_BOVIN Uncharacterized protein OS=Bos taurus GN=TUBA3E PE=3 SV=1	4	2	1.2565	-0.226092	2.4495	1.11269
P79360	P79360_SHEEP Myeloid antimicrobial peptide OS=Ovis aries GN=Map-34 PE=4 SV=1	4	2	-2.52866	0.260371	6.14131	1.13401
Q2HJF0	Q2HJF0_BOVIN Serotransferrin-like OS=Bos taurus GN=LOC525947 PE=2 SV=1	4	2	-0.409393	1.83058	1.34841	2.48242
W5PBP1	W5PBP1_SHEEP Uncharacterized protein (Fragment) OS=Ovis aries GN=RPS14 PE=3 SV=1	4	2	-1.2634	0.365553	2.4997	1.19664
W5PFB6	W5PFB6_SHEEP Uncharacterized protein OS=Ovis aries GN=CD177 PE=4 SV=1	4	2	-0.984345	1.15864	2.03773	1.75536
W5Q268	W5Q268_SHEEP Uncharacterized protein OS=Ovis aries GN=APOH PE=4 SV=1	4	2	-0.0307519	2.1031	1.02256	2.82036
P28783	S10A9_BOVIN Protein S100-A9 OS=Bos taurus GN=S100A9 PE=1 SV=3	4	1	-2.48847	2.64081	5.89001	4.79875
Q32KY0	APOD_BOVIN Apolipoprotein D OS=Bos taurus GN=APOD PE=2 SV=1	4	1	0.750212	0.967203	1.71098	1.70804
Q3MHN5	VTDB_BOVIN Vitamin D-binding protein OS=Bos taurus GN=GC PE=2 SV=1	4	1	0.645434	-0.450296	1.6133	1.30663
A5YBU9	A5YBU9_SHEEP Complement factor B OS=Ovis aries GN=CFB PE=3 SV=1	4	1	0.250233	0.758894	1.19598	1.56979
A6QLR2	A6QLR2_BOVIN LARS protein OS=Bos taurus GN=LARS PE=2 SV=1	4	1	1.04459	1.24177	2.10663	1.95607
A7E307	A7E307_BOVIN DDX17 protein OS=Bos taurus GN=DDX17 PE=2 SV=1	4	1	0.658433	-0.115644	1.60463	1.06545
F1N514	F1N514_BOVIN Uncharacterized protein OS=Bos taurus GN=CD5L PE=4 SV=2	4	1	0.108788	1.71695	1.08212	2.53337
W5NQK9	W5NQK9_SHEEP Uncharacterized protein (Fragment) OS=Ovis aries GN=S100A8 PE=4 SV=1	4	1	-3.70569	0.555521	14.4188	1.34617
P81187	CFAB_BOVIN Complement factor B OS=Bos taurus GN=CFB PE=1 SV=2	4		0.605875		1.56304
Q28085	CFAH_BOVIN Complement factor H OS=Bos taurus GN=CFH PE=1 SV=3	4		0.387438		1.32379
Q5KR47	TPM3_BOVIN Tropomyosin alpha-3 chain OS=Bos taurus GN=TPM3 PE=2 SV=1	4		-1.66928		3.38337
F1N506	F1N506_BOVIN Uncharacterized protein (Fragment) OS=Bos taurus GN=MCM2 PE=3 SV=2	4		0.329494		1.27342
W5PFC9	W5PFC9_SHEEP Uncharacterized protein (Fragment) OS=Ovis aries GN=LOC101117129 PE=4 SV=1	4		0.519185		1.47235
Q08DS7	AP1B1_BOVIN AP-1 complex subunit beta-1 OS=Bos taurus GN=AP2B1 PE=2 SV=1	3	7	2.96827	0.987654	9.38182	1.52611
Q2KHU8	IF2G_BOVIN Eukaryotic translation initiation factor 2 subunit 3 OS=Bos taurus GN=EIF2S3 PE=2 SV=1	3	7	0.208059	-0.758257	1.17115	1.38358
Q3T030	PRS6B_BOVIN 26S protease regulatory subunit 6B OS=Bos taurus GN=PSMC4 PE=2 SV=1	3	6	0.107433	-0.387003	1.08296	1.18041
Q8SQH5	ADT2_BOVIN ADP/ATP translocase 2 OS=Bos taurus GN=SLC25A5 PE=2 SV=3	3	6	1.16178	-0.216477	2.34014	1.09688
W5QHX9	W5QHX9_SHEEP Uncharacterized protein OS=Ovis aries GN=PLBD1 PE=4 SV=1	3	6	-2.17252	2.05231	4.81537	2.40981
P35605	COPB2_BOVIN Coatomer subunit beta' OS=Bos taurus GN=COPB2 PE=1 SV=3	3	5	1.56823	0.382475	3.21722	1.18233
Q04467	IDHP_BOVIN Isocitrate dehydrogenase [NADP], mitochondrial OS=Bos taurus GN=IDH2 PE=1 SV=2	3	5	0.277449	-1.17662	1.22565	1.6666
Q95M18	ENPL_BOVIN Endoplasmin OS=Bos taurus GN=HSP90B1 PE=2 SV=1	3	5	-0.0126882	-0.101227	1.00926	1.04491
W5PGJ7	W5PGJ7_SHEEP Uncharacterized protein OS=Ovis aries GN=PYCARD PE=4 SV=1	3	5	-2.71688	2.53938	7.52065	2.99547
A5D7D1	ACTN4_BOVIN Alpha-actinin-4 OS=Bos taurus GN=ACTN4 PE=2 SV=1	3	4	0.642674	0.748689	1.613	1.39629
P62833	RAP1A_BOVIN Ras-related protein Rap-1A OS=Bos taurus GN=RAP1A PE=1 SV=1	3	4	-0.876084	-0.484682	1.90755	1.23813
W5P9M9	W5P9M9_SHEEP Uncharacterized protein OS=Ovis aries GN=LOC101103862 PE=3 SV=1	3	4	-3.33107	0.670054	11.6417	1.34793
O46375	TTHY_BOVIN Transthyretin OS=Bos taurus GN=TTR PE=1 SV=1	3	3	-2.19136	1.04695	5.19411	1.62863
P26452	RSSA_BOVIN 40S ribosomal protein SA OS=Bos taurus GN=RPSA PE=2 SV=4	3	3	0.163023	-0.275443	1.12674	1.13297
P61286	PABP1_BOVIN Polyadenylate-binding protein 1 OS=Bos taurus GN=PABPC1 PE=2 SV=1	3	3	0.814725	0.157832	1.82438	1.0739
Q3SZ65	IF4A2_BOVIN Eukaryotic initiation factor 4A-II OS=Bos taurus GN=EIF4A2 PE=2 SV=1	3	3	0.468734	-0.126641	1.414	1.05927
Q3ZBU7	TBB4A_BOVIN Tubulin beta-4A chain OS=Bos taurus GN=TUBB4A PE=2 SV=1	3	3	1.23283	-1.19196	2.5154	1.7264
Q3ZCK1	EIF3L_BOVIN Eukaryotic translation initiation factor 3 subunit L OS=Bos taurus GN=EIF3L PE=2 SV=1	3	3	0.201751	0.304488	1.16824	1.1488
Q56JV9	RS3A_BOVIN 40S ribosomal protein S3a OS=Bos taurus GN=RPS3A PE=2 SV=3	3	3	-0.120594	-0.363663	1.09919	1.17929
Q58DT1	RL7_BOVIN 60S ribosomal protein L7 OS=Bos taurus GN=RPL7 PE=2 SV=1	3	3	1.26769	0.340296	2.58911	1.16967
Q5E947	PRDX1_BOVIN Peroxiredoxin-1 OS=Bos taurus GN=PRDX1 PE=2 SV=1	3	3	-0.153544	-0.715897	1.12321	1.38358
Q76I81	RS12_BOVIN 40S ribosomal protein S12 OS=Bos taurus GN=RPS12 PE=2 SV=1	3	3	0.367231	-3.42385	1.30995	4.68158
Q9XSG3	IDHC_BOVIN Isocitrate dehydrogenase [NADP] cytoplasmic OS=Bos taurus GN=IDH1 PE=2 SV=1	3	3	0.603029	-0.812973	1.5702	1.44233
E1BIA7	E1BIA7_BOVIN Clustered mitochondria protein homolog OS=Bos taurus GN=CLUH PE=3 SV=2	3	3	0.981622	1.09654	2.07131	1.65602
F1MDU7	F1MDU7_BOVIN DNA topoisomerase 2 OS=Bos taurus GN=TOP2A PE=3 SV=2	3	3	1.0973	1.07891	2.27283	1.65085
F1MXW4	F1MXW4_BOVIN Uncharacterized protein (Fragment) OS=Bos taurus GN=ATP4A PE=3 SV=2	3	3	1.75162	-0.0861657	3.63042	1.03988
F1N3F6	F1N3F6_BOVIN Uncharacterized protein (Fragment) OS=Bos taurus GN=CHD4 PE=4 SV=2	3	3	0.605791	0.276837	1.60814	1.13855
Q29RL6	Q29RL6_BOVIN Uncharacterized protein OS=Bos taurus GN=VAT1L PE=2 SV=1	3	3	1.55176	-2.36552	3.09873	2.92302
W5P0Q4	W5P0Q4_SHEEP Uncharacterized protein (Fragment) OS=Ovis aries GN=HP PE=3 SV=1	3	3	-0.884087	0.504856	1.95679	1.26435
W5PHI7	W5PHI7_SHEEP Uncharacterized protein (Fragment) OS=Ovis aries GN=LOC101116892 PE=3 SV=1	3	3	1.11655	2.71936	2.26291	3.45754
W5PMH6	W5PMH6_SHEEP Uncharacterized protein (Fragment) OS=Ovis aries GN=LCN2 PE=3 SV=1	3	3	-0.706804	-0.338613	1.71033	1.17037
W5QBI9	W5QBI9_SHEEP Annexin OS=Ovis aries GN=ANXA3 PE=3 SV=1	3	3	-1.66536	0.155172	3.6247	1.07549
A4FUD9	MCM3_BOVIN DNA replication licensing factor MCM3 OS=Bos taurus GN=MCM3 PE=2 SV=1	3	2	0.0654265	1.06814	1.05265	1.71723
P0CB32	HS71L_BOVIN Heat shock 70 kDa protein 1-like OS=Bos taurus GN=HSPA1L PE=3 SV=1	3	2	1.23901	-2.04944	2.49498	2.63051
Q3MHL3	RBBP4_BOVIN Histone-binding protein RBBP4 OS=Bos taurus GN=RBBP4 PE=1 SV=3	3	2	0.984003	0.242742	2.14846	1.12713
Q3SYU7	TNPO1_BOVIN Transportin-1 OS=Bos taurus GN=TNPO1 PE=1 SV=2	3	2	-0.168877	1.0534	1.14473	1.67753
Q3T165	PHB_BOVIN Prohibitin OS=Bos taurus GN=PHB PE=2 SV=1	3	2	0.700962	-0.621371	1.69967	1.34568
Q865S1	AP3D1_BOVIN AP-3 complex subunit delta-1 OS=Bos taurus GN=AP3D1 PE=1 SV=2	3	2	0.73088	1.05313	1.77388	1.6808
A6QLB2	A6QLB2_BOVIN DDX23 protein OS=Bos taurus GN=DDX23 PE=2 SV=1	3	2	0.595054	-0.329286	1.58798	1.17768
D3K0R5	D3K0R5_BOVIN Calcium-transporting ATPase OS=Bos taurus GN=PMCA4 PE=2 SV=1	3	2	-0.110939	0.344926	1.09005	1.18458
F1MDH3	F1MDH3_BOVIN Uncharacterized protein (Fragment) OS=Bos taurus GN=TLN1 PE=4 SV=2	3	2	0.0569491	1.01536	1.04432	1.6558
G3N2V5	G3N2V5_BOVIN Heat shock protein HSP 90-beta OS=Bos taurus GN=HSP90AB1 PE=3 SV=1	3	2	1.20151	-0.537902	2.40723	1.2892
P32262	ANT3_SHEEP Antithrombin-III OS=Ovis aries GN=SERPINC1 PE=2 SV=1	3	1	0.47268	0.471171	1.44124	1.32306
P50415	CTHL3_SHEEP Cathelicidin-3 OS=Ovis aries GN=CATHL3 PE=1 SV=1	3	1	-2.15044	0.268377	5.05229	1.17279
Q3SZN2	SC23B_BOVIN Protein transport protein Sec23B OS=Bos taurus GN=SEC23B PE=2 SV=1	3	1	0.763117	-0.864383	1.8193	1.67098
A7Z057	A7Z057_BOVIN 14-3-3 protein gamma OS=Bos taurus GN=YWHAG PE=2 SV=1	3	1	-1.4239	-1.28883	2.8468	2.00399
E1BF59	E1BF59_BOVIN Uncharacterized protein OS=Bos taurus GN=PLEC PE=4 SV=2	3	1	-0.168428	-0.211685	1.1391	1.13398
F1MU84	F1MU84_BOVIN Uncharacterized protein (Fragment) OS=Bos taurus GN=GALNS PE=4 SV=2	3	1	-1.66069	1.01554	3.52912	1.77414
G3X894	G3X894_BOVIN Uncharacterized protein OS=Bos taurus GN=LOC519132 PE=3 SV=1	3	1	-1.81871	0.594543	4.01872	1.3983
Q3ZBS7	Q3ZBS7_BOVIN Uncharacterized protein OS=Bos taurus GN=VTN PE=2 SV=1	3	1	0.324947	1.39625	1.28134	2.13438
W5PTH1	W5PTH1_SHEEP Uncharacterized protein (Fragment) OS=Ovis aries GN=GC PE=4 SV=1	3	1	-0.14523	-0.113157	1.11479	1.06969
O77727	K1C15_SHEEP Keratin, type I cytoskeletal 15 OS=Ovis aries GN=KRT15 PE=2 SV=1	3		0.834862		1.84562
P29701	FETUA_SHEEP Alpha-2-HS-glycoprotein OS=Ovis aries GN=AHSG PE=1 SV=1	3		0.51682		1.45534
Q3T0W9	RL19_BOVIN 60S ribosomal protein L19 OS=Bos taurus GN=RPL19 PE=2 SV=1	3		-2.34548		5.93566
A2TJJ3	A2TJJ3_OVICA CD11b OS=Ovis canadensis PE=2 SV=1	3		-1.15278		2.39964
F1MVS9	F1MVS9_BOVIN Uncharacterized protein OS=Bos taurus GN=MASP1 PE=3 SV=1	3		0.301486		1.26158
W5NSA6	W5NSA6_SHEEP Uncharacterized protein OS=Ovis aries GN=A2M PE=4 SV=1	3		0.932814		2.04096
W5P1J6	W5P1J6_SHEEP Uncharacterized protein OS=Ovis aries GN=RPL26L1 PE=3 SV=1	3		-2.25723		5.67346
W5P229	W5P229_SHEEP Uncharacterized protein OS=Ovis aries GN=MASP2 PE=3 SV=1	3		0.347792		1.31357
F1MLV1	F1MLV1_BOVIN 26S protease regulatory subunit 10B OS=Bos taurus GN=PSMC6 PE=3 SV=2	2	8	0.353967	-0.405746	1.33897	1.18738
P84080	ARF1_BOVIN ADP-ribosylation factor 1 OS=Bos taurus GN=ARF1 PE=1 SV=2	2	7	-0.46503	-1.16929	1.5034	1.63916
Q5E988	RS5_BOVIN 40S ribosomal protein S5 OS=Bos taurus GN=RPS5 PE=2 SV=3	2	7	1.71049	-1.08168	3.69805	1.58488
Q32L40	TCPA_BOVIN T-complex protein 1 subunit alpha OS=Bos taurus GN=TCP1 PE=1 SV=1	2	6	0.92466	0.429879	2.24955	1.20275
Q3T0E7	PP1A_BOVIN Serine/threonine-protein phosphatase PP1-alpha catalytic subunit OS=Bos taurus GN=PPP1CA PE=2 SV=1	2	6	0.816552	-1.3946	1.9723	1.81834
Q3T0F5	RAB7A_BOVIN Ras-related protein Rab-7a OS=Bos taurus GN=RAB7A PE=2 SV=1	2	6	-1.35445	-0.249277	3.03695	1.11312
Q3T057	RL23_BOVIN 60S ribosomal protein L23 OS=Bos taurus GN=RPL23 PE=2 SV=2	2	4	0.413529	-2.05185	1.38595	2.47666
Q5E9T9	RTCB_BOVIN tRNA-splicing ligase RtcB homolog OS=Bos taurus GN=RTCB PE=2 SV=1	2	4	0.112711	-0.568294	1.10388	1.292
A4IFE6	A4IFE6_BOVIN ABCE1 protein OS=Bos taurus GN=ABCE1 PE=2 SV=1	2	4	1.04125	-0.0336837	2.41028	1.01513
F1MYC9	F1MYC9_BOVIN Uncharacterized protein OS=Bos taurus GN=SPTBN1 PE=4 SV=1	2	4	1.55789	1.75	3.54913	2.18676
Q2KJB2	Q2KJB2_BOVIN Adaptor-related protein complex 1, beta 1 subunit OS=Bos taurus GN=AP1B1 PE=2 SV=1	2	4	0.828287	0.840557	1.94061	1.45879
P49410	EFTU_BOVIN Elongation factor Tu, mitochondrial OS=Bos taurus GN=TUFM PE=1 SV=1	2	3	-0.282808	-0.934866	1.26106	1.53744
P56701	PSMD2_BOVIN 26S proteasome non-ATPase regulatory subunit 2 OS=Bos taurus GN=PSMD2 PE=1 SV=2	2	3	0.641926	1.22669	1.66698	1.75749
P61284	RL12_BOVIN 60S ribosomal protein L12 OS=Bos taurus GN=RPL12 PE=2 SV=1	2	3	-1.8829	0.0963679	4.42859	1.04477
Q0VCK5	AP2A2_BOVIN AP-2 complex subunit alpha-2 OS=Bos taurus GN=AP2A2 PE=1 SV=1	2	3	-0.203032	2.03693	1.18713	2.568
Q2HJ58	PRPS1_BOVIN Ribose-phosphate pyrophosphokinase 1 OS=Bos taurus GN=PRPS1 PE=2 SV=3	2	3	1.3981	-0.878729	3.11673	1.48824
Q32LL2	STML2_BOVIN Stomatin-like protein 2, mitochondrial OS=Bos taurus GN=STOML2 PE=2 SV=1	2	3	-0.251148	-0.482646	1.23233	1.24354
Q3MHR7	ARPC2_BOVIN Actin-related protein 2/3 complex subunit 2 OS=Bos taurus GN=ARPC2 PE=1 SV=1	2	3	0.757953	-0.205436	1.87846	1.10012
Q3SZ59	RL36A_BOVIN 60S ribosomal protein L36a OS=Bos taurus GN=RPL36A PE=3 SV=3	2	3	-1.03849	-1.75774	2.40472	2.24862
Q3T0R1	RS18_BOVIN 40S ribosomal protein S18 OS=Bos taurus GN=RPS18 PE=2 SV=3	2	3	0.437324	-0.193898	1.40521	1.09255
Q9XSI3	RL10_BOVIN 60S ribosomal protein L10 OS=Bos taurus GN=RPL10 PE=2 SV=4	2	3	-1.51072	-0.399751	3.47579	1.2041
F1MM59	F1MM59_BOVIN Uncharacterized protein OS=Bos taurus GN=FBL PE=3 SV=2	2	3	-0.332016	-0.913031	1.31299	1.52609
W5NW78	W5NW78_SHEEP Uncharacterized protein OS=Ovis aries GN=RETN PE=4 SV=1	2	3	-2.29327	-0.875679	5.87335	1.50288
A1A4K8	U2AF1_BOVIN Splicing factor U2AF 35 kDa subunit OS=Bos taurus GN=U2AF1 PE=2 SV=1	2	2	0.763163	-1.63878	1.84195	2.25685
A2I7N3	SPA37_BOVIN Serpin A3-7 OS=Bos taurus GN=SERPINA3-7 PE=3 SV=1	2	2	0.549296	1.61127	1.55526	2.17335
A7E3Q8	PLST_BOVIN Plastin-3 OS=Bos taurus GN=PLS3 PE=2 SV=1	2	2	-0.464962	0.034724	1.46425	1.01712
O62703	CTBL1_BOVIN Beta-catenin-like protein 1 OS=Bos taurus GN=CTNNBL1 PE=2 SV=3	2	2	1.62074	-0.360345	3.77824	1.20011
P18493	PARP1_BOVIN Poly [ADP-ribose] polymerase 1 OS=Bos taurus GN=PARP1 PE=2 SV=2	2	2	0.230566	0.0821269	1.20816	1.04163
P21380	HBB_RANTA Hemoglobin subunit beta OS=Rangifer tarandus GN=HBB PE=1 SV=1	2	2	-0.843818	1.32774	2.01756	1.93383
P31039	SDHA_BOVIN Succinate dehydrogenase [ubiquinone] flavoprotein subunit, mitochondrial OS=Bos taurus GN=SDHA PE=1 SV=3	2	2	2.65643	-0.586547	7.96875	1.32108
P53712	ITB1_BOVIN Integrin beta-1 OS=Bos taurus GN=ITGB1 PE=1 SV=3	2	2	0.90566	0.255427	2.03998	1.13036
P61282	NEDD8_BOVIN NEDD8 OS=Bos taurus GN=NEDD8 PE=3 SV=1	2	2	-1.22576	-0.602127	2.60835	1.33444
P81947	TBA1B_BOVIN Tubulin alpha-1B chain OS=Bos taurus PE=1 SV=2	2	2	1.34893	-1.38248	2.97551	1.92819
Q08DF4	DYN1_BOVIN Dynamin-1 OS=Bos taurus GN=DNM1 PE=2 SV=1	2	2	0.616858	0.183286	1.67047	1.09309
Q0VCY7	SRSF1_BOVIN Serine/arginine-rich splicing factor 1 OS=Bos taurus GN=SRSF1 PE=2 SV=1	2	2	-0.90129	-0.434296	2.0764	1.22979
Q32LA7	H2AV_BOVIN Histone H2A.V OS=Bos taurus GN=H2AFV PE=2 SV=3	2	2	-1.54972	-0.571498	3.70378	1.3111
Q32LG3	MDHM_BOVIN Malate dehydrogenase, mitochondrial OS=Bos taurus GN=MDH2 PE=1 SV=1	2	2	-0.252833	-0.777528	1.2272	1.445
Q3MHH4	SYQ_BOVIN Glutamine--tRNA ligase OS=Bos taurus GN=QARS PE=2 SV=1	2	2	1.36782	1.11347	3.17613	1.72775
Q3SYR7	RL9_BOVIN 60S ribosomal protein L9 OS=Bos taurus GN=RPL9 PE=2 SV=1	2	2	-0.970137	-0.2416	2.14136	1.1212
Q3T0D5	RL30_BOVIN 60S ribosomal protein L30 OS=Bos taurus GN=RPL30 PE=3 SV=3	2	2	-0.597887	-0.197359	1.59476	1.09791
Q3ZBH9	MCM7_BOVIN DNA replication licensing factor MCM7 OS=Bos taurus GN=MCM7 PE=2 SV=1	2	2	1.15426	-0.37537	2.59052	1.19798
Q3ZBV8	SYTC_BOVIN Threonine--tRNA ligase, cytoplasmic OS=Bos taurus GN=TARS PE=2 SV=1	2	2	0.954809	0.697095	2.24054	1.4003
Q56JV1	RS26_BOVIN 40S ribosomal protein S26 OS=Bos taurus GN=RPS26 PE=3 SV=3	2	2	0.39511	-1.39636	1.36283	1.943
Q56JX5	RS25_BOVIN 40S ribosomal protein S25 OS=Bos taurus GN=RPS25 PE=2 SV=1	2	2	2.10767	-0.424872	5.11176	1.22309
Q5E958	RS8_BOVIN 40S ribosomal protein S8 OS=Bos taurus GN=RPS8 PE=2 SV=3	2	2	0.264534	-0.184375	1.22417	1.09117
A4FUC6	A4FUC6_BOVIN SFRS9 protein OS=Bos taurus GN=SFRS9 PE=2 SV=1	2	2	0.874771	-0.695873	1.97414	1.39066
A6QPA6	A6QPA6_BOVIN MYH3 protein OS=Bos taurus GN=MYH3 PE=2 SV=1	2	2	1.28171	0.511046	2.77403	1.27834
A6QPL8	A6QPL8_BOVIN NAAA protein OS=Bos taurus GN=NAAA PE=2 SV=1	2	2	-0.799755	0.780765	1.94495	1.47379
A7MBC5	A7MBC5_BOVIN IARS protein OS=Bos taurus GN=IARS PE=2 SV=1	2	2	0.890888	1.35492	2.0981	1.94521
E1B7S3	E1B7S3_BOVIN Uncharacterized protein OS=Bos taurus GN=EPB41L3 PE=4 SV=2	2	2	-0.0436856	-0.422894	1.0376	1.23182
E1BBY7	E1BBY7_BOVIN Uncharacterized protein OS=Bos taurus GN=HSPA4 PE=3 SV=2	2	2	0.56998	0.475559	1.58651	1.26186
E1BMF1	E1BMF1_BOVIN Uncharacterized protein OS=Bos taurus GN=TM9SF3 PE=4 SV=1	2	2	0.490904	-0.194559	1.5043	1.10067
E1BPK6	E1BPK6_BOVIN Uncharacterized protein OS=Bos taurus GN=MYO6 PE=4 SV=2	2	2	0.5817	0.88549	1.59631	1.53731
E1BPX8	E1BPX8_BOVIN Uncharacterized protein (Fragment) OS=Bos taurus GN=MYH7B PE=4 SV=2	2	2	0.763086	1.25342	1.83379	1.82236
F1MKS3	F1MKS3_BOVIN Uncharacterized protein (Fragment) OS=Bos taurus GN=TXNDC5 PE=3 SV=2	2	2	-0.108744	-3.20938	1.09188	4.67438
F1MN93	F1MN93_BOVIN Uncharacterized protein OS=Bos taurus GN=TOP1 PE=4 SV=1	2	2	0.279407	-3.73691	1.26164	6.63113
F1N0T1	F1N0T1_BOVIN Uncharacterized protein (Fragment) OS=Bos taurus GN=LAMC3 PE=4 SV=2	2	2	0.449831	0.240644	1.43338	1.12697
F1N155	F1N155_BOVIN Uncharacterized protein (Fragment) OS=Bos taurus GN=CLPX PE=4 SV=1	2	2	0.496807	-0.567268	1.49591	1.3198
F1N4V5	F1N4V5_BOVIN Uncharacterized protein OS=Bos taurus GN=NAA15 PE=4 SV=2	2	2	0.629221	0.897403	1.67541	1.55648
G3N0V2	G3N0V2_BOVIN Uncharacterized protein OS=Bos taurus GN=KRT1 PE=3 SV=1	2	2	1.19205	-0.431997	2.53076	1.2347
G3X810	G3X810_BOVIN Uncharacterized protein (Fragment) OS=Bos taurus GN=LOC528412 PE=3 SV=1	2	2	0.0443843	0.986873	1.03968	1.648
G5E5T5	G5E5T5_BOVIN Uncharacterized protein (Fragment) OS=Bos taurus PE=4 SV=1	2	2	2.04635	3.962	4.75516	6.5198
Q08E45	Q08E45_BOVIN Calcium/calmodulin-dependent protein kinase II alpha OS=Bos taurus GN=CAMK2A PE=2 SV=1	2	2	-0.00460929	-0.275874	1.00384	1.14434
Q0IIL6	Q0IIL6_BOVIN Hydroxysteroid (17-beta) dehydrogenase 4 OS=Bos taurus GN=HSD17B4 PE=2 SV=1	2	2	1.00597	0.479864	2.2093	1.26913
Q17QA3	Q17QA3_BOVIN Peptidyl-prolyl cis-trans isomerase (Fragment) OS=Bos taurus GN=FKBP5 PE=2 SV=1	2	2	0.692404	-0.942726	1.72195	1.57048
Q3SYR8	Q3SYR8_BOVIN Immunoglobulin J chain OS=Bos taurus GN=IGJ PE=2 SV=1	2	2	0.613294	1.85719	1.62294	2.48936
Q3SZZ9	Q3SZZ9_BOVIN FGG protein OS=Bos taurus GN=FGG PE=2 SV=1	2	2	1.14449	1.36909	2.43762	1.92247
W5PJZ1	W5PJZ1_SHEEP Uncharacterized protein OS=Ovis aries GN=SERPING1 PE=3 SV=1	2	2	-0.0305894	1.46956	1.02577	2.05078
W5PQB6	W5PQB6_SHEEP Uncharacterized protein OS=Ovis aries GN=ACSL5 PE=4 SV=1	2	2	1.54282	-0.910498	3.56895	1.55608
W5PSZ5	W5PSZ5_SHEEP Annexin OS=Ovis aries GN=ANXA1 PE=3 SV=1	2	2	-0.821554	0.126156	1.9167	1.06182
W5QJA7	W5QJA7_SHEEP Uncharacterized protein OS=Ovis aries GN=LOC101107359 PE=3 SV=1	2	2	-0.201741	-1.64971	1.17323	2.1865
A2VDL8	SC23A_BOVIN Protein transport protein Sec23A OS=Bos taurus GN=SEC23A PE=2 SV=1	2	1	0.399097	1.13432	1.36912	1.8557
P49928	SC51_SHEEP Cathelin-related peptide SC5 OS=Ovis aries PE=1 SV=1	2	1	-2.71306	-0.384332	8.55773	1.24199
P50448	F12AI_BOVIN Factor XIIa inhibitor OS=Bos taurus PE=1 SV=1	2	1	0.650527	1.21485	1.66962	1.92404
Q0V8B6	TPP1_BOVIN Tripeptidyl-peptidase 1 OS=Bos taurus GN=TPP1 PE=2 SV=1	2	1	-1.01917	0.513701	2.26922	1.35675
Q2T9L8	SYMC_BOVIN Methionine--tRNA ligase, cytoplasmic OS=Bos taurus GN=MARS PE=2 SV=1	2	1	1.42369	0.813886	3.23506	1.56924
Q32PH8	EF1A2_BOVIN Elongation factor 1-alpha 2 OS=Bos taurus GN=EEF1A2 PE=2 SV=1	2	1	1.83811	-0.408312	4.61312	1.24927
Q3SZR3	A1AG_BOVIN Alpha-1-acid glycoprotein OS=Bos taurus GN=ORM1 PE=2 SV=1	2	1	-0.67212	-1.21353	1.80275	1.98233
Q3T0V4	RS11_BOVIN 40S ribosomal protein S11 OS=Bos taurus GN=RPS11 PE=2 SV=3	2	1	-1.12528	-1.65742	2.52934	2.46793
Q3ZC84	CNDP2_BOVIN Cytosolic non-specific dipeptidase OS=Bos taurus GN=CNDP2 PE=2 SV=1	2	1	-1.27287	1.32635	2.84042	2.11267
Q56JZ1	RL13_BOVIN 60S ribosomal protein L13 OS=Bos taurus GN=RPL13 PE=2 SV=3	2	1	-1.70751	0.0202942	3.88404	1.01151
Q56K03	RL27A_BOVIN 60S ribosomal protein L27a OS=Bos taurus GN=RPL27A PE=2 SV=3	2	1	-1.71639	-0.82387	3.89813	1.55949
Q58CQ9	VNN1_BOVIN Pantetheinase OS=Bos taurus GN=VNN1 PE=2 SV=1	2	1	0.30887	0.902617	1.29819	1.70924
Q58DW0	RL4_BOVIN 60S ribosomal protein L4 OS=Bos taurus GN=RPL4 PE=2 SV=3	2	1	-0.570274	-0.748803	1.59636	1.56036
Q5E9E2	MYL9_BOVIN Myosin regulatory light polypeptide 9 OS=Bos taurus GN=MYL9 PE=2 SV=3	2	1	0.00265647	-2.17355	1.00219	3.22448
Q5EAD6	RL15_BOVIN 60S ribosomal protein L15 OS=Bos taurus GN=RPL15 PE=2 SV=3	2	1	-1.26756	0.431688	3.03871	1.26329
Q5VI41	ITB2_CAPHI Integrin beta-2 OS=Capra hircus GN=ITGB2 PE=2 SV=1	2	1	-1.70289	0.723312	4.21545	1.50359
Q76LV1	HS90B_BOVIN Heat shock protein HSP 90-beta OS=Bos taurus GN=HSP90AB1 PE=2 SV=3	2	1	0.186835	-0.3737	1.16377	1.22166
Q9BGI3	PRDX2_BOVIN Peroxiredoxin-2 OS=Bos taurus GN=PRDX2 PE=2 SV=1	2	1	-1.8298	0.470654	4.44132	1.28898
Q9TSN7	HBA1_BUBBU Hemoglobin subunit alpha-1 OS=Bubalus bubalis PE=2 SV=3	2	1	-2.58452	0.678889	7.64913	1.45094
A5D7P3	A5D7P3_BOVIN Platelet-activating factor acetylhydrolase IB subunit alpha OS=Bos taurus GN=PAFAH1B1 PE=2 SV=1	2	1	1.04885	-0.224294	2.33802	1.13482
A6H7B7	A6H7B7_BOVIN SFRS5 protein OS=Bos taurus GN=SFRS5 PE=2 SV=1	2	1	-1.34105	-0.598145	3.00374	1.40112
A6QLT9	A6QLT9_BOVIN Alanine--tRNA ligase, cytoplasmic OS=Bos taurus GN=AARS PE=2 SV=1	2	1	1.45559	0.280359	3.42059	1.16615
A6QPZ4	A6QPZ4_BOVIN SERPINB4 protein OS=Bos taurus GN=SERPINB4 PE=2 SV=1	2	1	-2.57563	1.11021	8.26813	1.83796
E1B8G9	E1B8G9_BOVIN Histone H2B OS=Bos taurus GN=HIST3H2BB PE=3 SV=2	2	1	-2.51624	-1.5193	7.87513	2.466
E1BLT3	E1BLT3_BOVIN Uncharacterized protein OS=Bos taurus GN=SPTBN4 PE=4 SV=1	2	1	0.416005	1.2116	1.40926	2.05386
F1MEX4	F1MEX4_BOVIN Uncharacterized protein (Fragment) OS=Bos taurus GN=TENM2 PE=4 SV=2	2	1	0.672995	1.69991	1.7503	2.60779
F1MIP7	F1MIP7_BOVIN Uncharacterized protein OS=Bos taurus GN=ABCC2 PE=3 SV=2	2	1	2.27667	2.01397	5.96188	3.30699
F1N4K1	F1N4K1_BOVIN Uncharacterized protein OS=Bos taurus GN=PFAS PE=4 SV=2	2	1	-0.128218	0.782295	1.10808	1.55446
G3N0V0	G3N0V0_BOVIN Uncharacterized protein (Fragment) OS=Bos taurus PE=4 SV=1	2	1	-0.133171	2.76747	1.10955	4.38071
G3X7G2	G3X7G2_BOVIN Uncharacterized protein OS=Bos taurus GN=LOC520402 PE=4 SV=1	2	1	-0.298873	1.14855	1.29963	1.911
L8HKR7	L8HKR7_9CETA Ig gamma-3 chain C region (Fragment) OS=Bos mutus GN=M91_08147 PE=4 SV=1	2	1	0.724311	0.735504	1.79455	1.50246
Q0P5I4	Q0P5I4_BOVIN MCM4 protein OS=Bos taurus GN=MCM4 PE=2 SV=1	2	1	0.878001	0.701297	2.02574	1.5167
Q1RMN8	Q1RMN8_BOVIN Immunoglobulin light chain, lambda gene cluster OS=Bos taurus GN=IGL@ PE=2 SV=1	2	1	1.11409	-0.371763	2.56328	1.24715
Q29439	Q29439_SHEEP Complement component C4 (Fragment) OS=Ovis aries GN=C4 PE=4 SV=1	2	1	-0.220128	2.54808	1.18941	4.54138
Q9TS73	Q9TS73_BOVIN Trypsin inhibitor (Fragments) OS=Bos taurus PE=1 SV=1	2	1	-1.8535	-0.316353	4.48557	1.19527
W5NRI1	W5NRI1_SHEEP Uncharacterized protein OS=Ovis aries GN=C3 PE=4 SV=1	2	1	1.40365	1.04631	3.16201	1.78447
W5P0C1	W5P0C1_SHEEP Uncharacterized protein OS=Ovis aries GN=NUMA1 PE=4 SV=1	2	1	-2.06065	-1.07426	5.47019	1.83277
W5PGT9	W5PGT9_SHEEP Uncharacterized protein OS=Ovis aries GN=IGHE PE=4 SV=1	2	1	-0.0736421	1.29441	1.0642	2.16197
W5PTU7	W5PTU7_SHEEP Carbonic anhydrase 2 (Fragment) OS=Ovis aries GN=CA2 PE=4 SV=1	2	1	-0.82044	1.56464	1.94012	2.3329
W5PWE9	W5PWE9_SHEEP Serum albumin OS=Ovis aries GN=ALB PE=4 SV=1	2	1	1.52197	-1.38971	3.32422	2.11392
W5Q3E4	W5Q3E4_SHEEP Uncharacterized protein (Fragment) OS=Ovis aries GN=NAAA PE=4 SV=1	2	1	-1.2041	1.60924	2.68465	2.47785
A6BMK7	NEUR1_BOVIN Sialidase-1 OS=Bos taurus GN=NEU1 PE=2 SV=2	2		-1.71675		3.97608
O02659	MBL2_BOVIN Mannose-binding protein C OS=Bos taurus GN=MBL PE=2 SV=1	2		2.25527		5.74452
P00921	CAH2_BOVIN Carbonic anhydrase 2 OS=Bos taurus GN=CA2 PE=1 SV=3	2		0.104816		1.09626
P05785	K1C14_BOVIN Keratin, type I cytoskeletal 14 (Fragment) OS=Bos taurus GN=KRT14 PE=2 SV=1	2		-0.449687		1.44894
P09670	SODC_SHEEP Superoxide dismutase [Cu-Zn] OS=Ovis aries GN=SOD1 PE=1 SV=2	2		-1.78411		4.19745
P17697	CLUS_BOVIN Clusterin OS=Bos taurus GN=CLU PE=1 SV=1	2		-0.0438091		1.03771
P21379	HBA_RANTA Hemoglobin subunit alpha OS=Rangifer tarandus GN=HBA PE=1 SV=1	2		-4.86671		45.019
P68250	1433B_BOVIN 14-3-3 protein beta/alpha OS=Bos taurus GN=YWHAB PE=1 SV=2	2		-2.26139		6.03163
Q0VCX1	C1S_BOVIN Complement C1s subcomponent OS=Bos taurus GN=C1S PE=2 SV=2	2		1.2934		2.90551
Q3SWX7	ANXA3_BOVIN Annexin A3 OS=Bos taurus GN=ANXA3 PE=2 SV=3	2		-2.04107		5.12247
Q3SYV4	CAP1_BOVIN Adenylyl cyclase-associated protein 1 OS=Bos taurus GN=CAP1 PE=2 SV=3	2		-0.898028		2.13569
Q3T160	NPM_BOVIN Nucleophosmin OS=Bos taurus GN=NPM1 PE=2 SV=1	2		-1.29721		2.8393
Q92176	COR1A_BOVIN Coronin-1A OS=Bos taurus GN=CORO1A PE=1 SV=3	2		-1.80284		4.85878
A4FV94	A4FV94_BOVIN KRT6A protein OS=Bos taurus GN=KRT6A PE=2 SV=1	2		0.297369		1.28564
A6QLL8	A6QLL8_BOVIN Fructose-bisphosphate aldolase OS=Bos taurus GN=ALDOA PE=2 SV=1	2		-1.78415		4.77951
E1BC98	E1BC98_BOVIN Transcription elongation factor SPT5 OS=Bos taurus GN=SUPT5H PE=3 SV=2	2		1.01545		2.35831
E1BJ49	E1BJ49_BOVIN Uncharacterized protein (Fragment) OS=Bos taurus GN=MASP2 PE=3 SV=2	2		0.632416		1.66879
E1BKH5	E1BKH5_BOVIN Uncharacterized protein OS=Bos taurus GN=SETDB1 PE=4 SV=2	2		0.82818		1.97971
E1BNR0	E1BNR0_BOVIN Uncharacterized protein OS=Bos taurus GN=APOB PE=4 SV=2	2		-0.162045		1.15267
F1MC11	F1MC11_BOVIN Keratin, type I cytoskeletal 14 OS=Bos taurus GN=KRT14 PE=3 SV=2	2		-0.145239		1.13056
F1ME99	F1ME99_BOVIN Uncharacterized protein OS=Bos taurus GN=CEP135 PE=4 SV=2	2		0.423286		1.42994
F1MFX7	F1MFX7_BOVIN Uncharacterized protein (Fragment) OS=Bos taurus GN=UHRF2 PE=4 SV=2	2		1.29728		3.11874
F1N4E1	F1N4E1_BOVIN Uncharacterized protein (Fragment) OS=Bos taurus GN=LOC524642 PE=4 SV=2	2		-0.485985		1.48363
F1N650	F1N650_BOVIN Annexin OS=Bos taurus GN=ANXA1 PE=3 SV=1	2		-1.42035		3.15865
W5NRG7	W5NRG7_SHEEP Uncharacterized protein OS=Ovis aries GN=ITIH4 PE=4 SV=1	2		0.0160906		1.01347
W5NRH2	W5NRH2_SHEEP Uncharacterized protein (Fragment) OS=Ovis aries GN=LOC101103133 PE=4 SV=1	2		-0.085798		1.07061
W5P338	W5P338_SHEEP Uncharacterized protein (Fragment) OS=Ovis aries GN=C1R PE=3 SV=1	2		0.233902		1.20287
W5P7S6	W5P7S6_SHEEP Alpha-1-acid glycoprotein OS=Ovis aries GN=LOC101103947 PE=3 SV=1	2		-2.19784		6.02422
W5PDP6	W5PDP6_SHEEP Uncharacterized protein (Fragment) OS=Ovis aries GN=C1QB PE=4 SV=1	2		-0.369544		1.36646
W5PDQ9	W5PDQ9_SHEEP Uncharacterized protein (Fragment) OS=Ovis aries GN=C1QC PE=4 SV=1	2		0.130252		1.11443
W5PDS4	W5PDS4_SHEEP Uncharacterized protein OS=Ovis aries GN=C1QA PE=4 SV=1	2		-0.136229		1.11821
W5PLV3	W5PLV3_SHEEP Uncharacterized protein (Fragment) OS=Ovis aries GN=RAB5B PE=3 SV=1	2		-2.05426		5.27747
W5PPQ8	W5PPQ8_SHEEP Uncharacterized protein (Fragment) OS=Ovis aries GN=IGJ PE=4 SV=1	2		-0.0726819		1.05838
W5PS45	W5PS45_SHEEP Alpha-mannosidase (Fragment) OS=Ovis aries GN=MAN2B1 PE=3 SV=1	2		-1.00384		2.27803
W5Q0Z2	W5Q0Z2_SHEEP Cathepsin B OS=Ovis aries GN=CTSB PE=3 SV=1	2		-1.54322		3.6835
P62194	PRS8_BOVIN 26S protease regulatory subunit 8 OS=Bos taurus GN=PSMC5 PE=2 SV=1	1	11	0.000654919	-0.96172	1.00064	1.49304
A5D984	A5D984_BOVIN Pyruvate kinase OS=Bos taurus GN=PKM2 PE=2 SV=1	1	8	-1.27298	-0.0412271	3.92346	1.01764
P61585	RHOA_BOVIN Transforming protein RhoA OS=Bos taurus GN=RHOA PE=1 SV=1	1	7	0.380408	-1.46622	1.45198	1.86622
Q1JPB0	ILEU_BOVIN Leukocyte elastase inhibitor OS=Bos taurus GN=SERPINB1 PE=2 SV=2	1	7	-1.64184	0.700053	5.83086	1.34787
Q0VCX5	ERF1_BOVIN Eukaryotic peptide chain release factor subunit 1 OS=Bos taurus GN=ETF1 PE=2 SV=3	1	6	-0.466986	-2.01245	1.65115	2.3858
Q76I82	RS15A_BOVIN 40S ribosomal protein S15a OS=Bos taurus GN=RPS15A PE=2 SV=1	1	6	-0.714939	-0.641462	1.92983	1.3171
Q9TUQ0	Q9TUQ0_BOVIN Band 3 protein OS=Bos taurus GN=BKB3 PE=2 SV=1	1	6	0.226538	1.5556	1.27541	1.96285
W5PD87	W5PD87_SHEEP Uncharacterized protein OS=Ovis aries GN=SLC4A1 PE=4 SV=1	1	6	-0.420708	0.542658	1.57114	1.26365
F1MWD3	F1MWD3_BOVIN Uncharacterized protein OS=Bos taurus GN=CCT5 PE=1 SV=2	1	5	-0.228841	0.816623	1.2786	1.4275
A0JN39	COPB_BOVIN Coatomer subunit beta OS=Bos taurus GN=COPB1 PE=1 SV=1	1	4	0.142303	1.39369	1.14149	1.85427
P00514	KAP0_BOVIN cAMP-dependent protein kinase type I-alpha regulatory subunit OS=Bos taurus GN=PRKAR1A PE=1 SV=2	1	4	-0.137181	-1.64119	1.13873	2.08506
P68399	CSK21_BOVIN Casein kinase II subunit alpha OS=Bos taurus GN=CSNK2A1 PE=1 SV=1	1	4	0.403585	-0.0486704	1.54246	1.02206
Q32PF2	ACLY_BOVIN ATP-citrate synthase OS=Bos taurus GN=ACLY PE=2 SV=1	1	4	-0.168986	2.40842	1.17355	2.92837
Q3MHP1	UB2L3_BOVIN Ubiquitin-conjugating enzyme E2 L3 OS=Bos taurus GN=UBE2L3 PE=2 SV=1	1	4	1.38581	-0.378269	3.49887	1.18293
Q3T0X6	RS16_BOVIN 40S ribosomal protein S16 OS=Bos taurus GN=RPS16 PE=2 SV=3	1	4	-0.254185	0.0521435	1.31384	1.02346
Q3T169	RS3_BOVIN 40S ribosomal protein S3 OS=Bos taurus GN=RPS3 PE=2 SV=1	1	4	-2.24547	-0.66589	7.35899	1.34343
P31404	VATA_BOVIN V-type proton ATPase catalytic subunit A OS=Bos taurus GN=ATP6V1A PE=2 SV=2	1	3	0.840995	-0.588404	2.11606	1.31376
P31407	VATB1_BOVIN V-type proton ATPase subunit B, kidney isoform OS=Bos taurus GN=ATP6V1B1 PE=1 SV=1	1	3	-0.597602	-0.753567	1.71313	1.40861
Q0P5K3	UBE2N_BOVIN Ubiquitin-conjugating enzyme E2 N OS=Bos taurus GN=UBE2N PE=2 SV=1	1	3	0.467773	-2.26007	1.58177	2.7916
Q0VCU1	ACOC_BOVIN Cytoplasmic aconitate hydratase OS=Bos taurus GN=ACO1 PE=2 SV=1	1	3	0.0502715	1.93855	1.04786	2.41863
Q2KI84	SYHC_BOVIN Histidine--tRNA ligase, cytoplasmic OS=Bos taurus GN=HARS PE=2 SV=1	1	3	0.282593	-0.798698	1.35454	1.44235
Q2TBR0	PCCB_BOVIN Propionyl-CoA carboxylase beta chain, mitochondrial OS=Bos taurus GN=PCCB PE=2 SV=1	1	3	-0.380891	-0.0926729	1.45265	1.04384
Q3T0P6	PGK1_BOVIN Phosphoglycerate kinase 1 OS=Bos taurus GN=PGK1 PE=2 SV=3	1	3	-1.65369	-0.765205	4.52279	1.4205
Q58DS9	RAB5C_BOVIN Ras-related protein Rab-5C OS=Bos taurus GN=RAB5C PE=2 SV=1	1	3	0.229216	0.145598	1.25194	1.06817
Q5E9D0	IF2B_BOVIN Eukaryotic translation initiation factor 2 subunit 2 OS=Bos taurus GN=EIF2S2 PE=2 SV=1	1	3	1.04816	-0.16754	2.794	1.0817
Q5E9P9	GLYC_BOVIN Serine hydroxymethyltransferase, cytosolic OS=Bos taurus GN=SHMT1 PE=2 SV=3	1	3	0.900142	2.02957	2.27381	2.52381
A4IFC3	A4IFC3_BOVIN PABPC4 protein OS=Bos taurus GN=PABPC4 PE=2 SV=1	1	3	0.112314	0.62462	1.12818	1.34012
A7MBG8	A7MBG8_BOVIN RUVBL1 protein OS=Bos taurus GN=RUVBL1 PE=2 SV=1	1	3	0.0748128	-1.2023	1.08365	1.72682
E1B9R3	E1B9R3_BOVIN Uncharacterized protein OS=Bos taurus GN=UGGT1 PE=4 SV=2	1	3	1.79121	-0.104275	5.28966	1.04936
A1L595	K1C17_BOVIN Keratin, type I cytoskeletal 17 OS=Bos taurus GN=KRT17 PE=2 SV=1	1	2	0.98568	-1.05882	2.50088	1.69196
A4FV08	GNPI1_BOVIN Glucosamine-6-phosphate isomerase 1 OS=Bos taurus GN=GNPDA1 PE=2 SV=1	1	2	1.40303	0.450253	3.68683	1.2454
P04896	GNAS2_BOVIN Guanine nucleotide-binding protein G(s) subunit alpha isoforms short OS=Bos taurus GN=GNAS PE=1 SV=1	1	2	0.753502	-0.638107	2.09312	1.36097
P04973	CLCA_BOVIN Clathrin light chain A OS=Bos taurus GN=CLTA PE=1 SV=1	1	2	-0.180783	-1.07609	1.18673	1.6735
P38657	PDIA3_BOVIN Protein disulfide-isomerase A3 OS=Bos taurus GN=PDIA3 PE=2 SV=1	1	2	1.18437	-2.00272	2.87059	2.58612
P52476	AL1B1_BOVIN Aldehyde dehydrogenase X, mitochondrial (Fragment) OS=Bos taurus GN=ALDH1B1 PE=2 SV=2	1	2	-0.741401	1.79938	2.06841	2.44415
P53620	COPG1_BOVIN Coatomer subunit gamma-1 OS=Bos taurus GN=COPG1 PE=1 SV=1	1	2	0.194116	1.67433	1.23177	2.26164
P62871	GBB1_BOVIN Guanine nucleotide-binding protein G(I)/G(S)/G(T) subunit beta-1 OS=Bos taurus GN=GNB1 PE=1 SV=3	1	2	-0.728534	-0.835666	2.18665	1.5101
P79103	RS4_BOVIN 40S ribosomal protein S4 OS=Bos taurus GN=RPS4 PE=2 SV=3	1	2	0.0708927	0.165176	1.07197	1.0838
Q0VD48	VPS4B_BOVIN Vacuolar protein sorting-associated protein 4B OS=Bos taurus GN=VPS4B PE=2 SV=1	1	2	-0.120722	-0.669528	1.12563	1.37931
Q148H6	K1C28_BOVIN Keratin, type I cytoskeletal 28 OS=Bos taurus GN=KRT28 PE=2 SV=1	1	2	0.505364	-0.0324346	1.58192	1.01588
Q1RMH8	SNX3_BOVIN Sorting nexin-3 OS=Bos taurus GN=SNX3 PE=2 SV=3	1	2	-0.919862	-0.825062	2.68526	1.49084
Q1RMX2	UB2D2_BOVIN Ubiquitin-conjugating enzyme E2 D2 OS=Bos taurus GN=UBE2D2 PE=2 SV=1	1	2	0.163683	-0.573039	1.16441	1.32223
Q2HJ33	OLA1_BOVIN Obg-like ATPase 1 OS=Bos taurus GN=OLA1 PE=2 SV=1	1	2	0.907669	-0.626795	2.43455	1.35943
Q2HJ49	MOES_BOVIN Moesin OS=Bos taurus GN=MSN PE=2 SV=3	1	2	0.711505	-1.81197	1.92375	2.44329
Q2HJB8	TBA8_BOVIN Tubulin alpha-8 chain OS=Bos taurus GN=TUBA8 PE=2 SV=1	1	2	1.04597	-0.119351	2.78801	1.05905
Q2KHZ9	GCDH_BOVIN Glutaryl-CoA dehydrogenase, mitochondrial OS=Bos taurus GN=GCDH PE=2 SV=1	1	2	-0.390656	0.400417	1.44768	1.21541
Q2T9X2	TCPD_BOVIN T-complex protein 1 subunit delta OS=Bos taurus GN=CCT4 PE=1 SV=3	1	2	0.0788093	0.260159	1.08831	1.13326
Q2TBL6	TALDO_BOVIN Transaldolase OS=Bos taurus GN=TALDO1 PE=2 SV=1	1	2	-1.63636	-0.149361	5.79646	1.07469
Q3MI05	PPGB_BOVIN Lysosomal protective protein OS=Bos taurus GN=CTSA PE=2 SV=1	1	2	-1.7154	2.33824	5.3741	3.26636
Q3SWW9	PP1B_BOVIN Serine/threonine-protein phosphatase PP1-beta catalytic subunit OS=Bos taurus GN=PPP1CB PE=2 SV=1	1	2	-1.23884	-0.299499	3.2324	1.1547
Q3SZ63	NOP56_BOVIN Nucleolar protein 56 OS=Bos taurus GN=NOP56 PE=2 SV=1	1	2	0.760901	0.425156	1.98907	1.22712
Q3T145	MDHC_BOVIN Malate dehydrogenase, cytoplasmic OS=Bos taurus GN=MDH1 PE=2 SV=3	1	2	-0.320402	-2.08211	1.369	2.69819
Q3ZBM5	SNX5_BOVIN Sorting nexin-5 OS=Bos taurus GN=SNX5 PE=2 SV=1	1	2	-1.69729	1.29953	5.27945	1.87968
Q58DR8	SUCA_BOVIN Succinyl-CoA ligase [ADP/GDP-forming] subunit alpha, mitochondrial OS=Bos taurus GN=SUCLG1 PE=2 SV=3	1	2	-2.67943	-0.160741	17.7684	1.07935
Q5E987	PSA5_BOVIN Proteasome subunit alpha type-5 OS=Bos taurus GN=PSMA5 PE=1 SV=1	1	2	-2.88651	-0.571045	14.6489	1.32282
Q5E9B1	LDHB_BOVIN L-lactate dehydrogenase B chain OS=Bos taurus GN=LDHB PE=2 SV=4	1	2	-2.19219	0.544717	10.5282	1.3081
Q5E9F7	COF1_BOVIN Cofilin-1 OS=Bos taurus GN=CFL1 PE=2 SV=3	1	2	-0.0122635	-0.611207	1.01326	1.36271
Q5E9K0	PSB2_BOVIN Proteasome subunit beta type-2 OS=Bos taurus GN=PSMB2 PE=1 SV=1	1	2	-1.35198	-0.157021	4.27095	1.08049
Q5W5U4	DDX4_BOVIN Probable ATP-dependent RNA helicase DDX4 OS=Bos taurus GN=DDX4 PE=2 SV=1	1	2	0.4654	-0.632802	1.51774	1.35836
Q95140	RLA0_BOVIN 60S acidic ribosomal protein P0 OS=Bos taurus GN=RPLP0 PE=2 SV=3	1	2	0.0310555	-0.110236	1.02875	1.05432
Q9TTS3	ACACA_BOVIN Acetyl-CoA carboxylase 1 OS=Bos taurus GN=ACACA PE=2 SV=1	1	2	0.474117	2.23886	1.59164	2.94853
A5PK55	A5PK55_BOVIN PARVA protein OS=Bos taurus GN=PARVA PE=2 SV=1	1	2	-1.21659	-0.905829	3.69301	1.54503
A6QNL5	A6QNL5_BOVIN PDIA6 protein (Fragment) OS=Bos taurus GN=PDIA6 PE=2 SV=1	1	2	-0.598891	-0.633935	1.9026	1.36692
A6QQV3	A6QQV3_BOVIN LSM2 protein OS=Bos taurus GN=LSM2 PE=2 SV=1	1	2	-0.686934	0.191502	1.9609	1.09676
A7E3C1	A7E3C1_BOVIN KIF5A protein (Fragment) OS=Bos taurus GN=KIF5A PE=2 SV=1	1	2	0.77488	-0.930504	2.29811	1.5763
E1B6Z6	E1B6Z6_BOVIN Uncharacterized protein (Fragment) OS=Bos taurus GN=LCN2 PE=3 SV=2	1	2	-0.909175	-0.382721	2.30723	1.21378
E1BA29	E1BA29_BOVIN Uncharacterized protein OS=Bos taurus GN=GNAQ PE=4 SV=1	1	2	-0.229614	-0.53546	1.27967	1.29698
E1BBC4	E1BBC4_BOVIN Uncharacterized protein OS=Bos taurus GN=OPA1 PE=3 SV=2	1	2	-0.404129	0.0227314	1.46627	1.01123
E1BEJ3	E1BEJ3_BOVIN Elongation factor G, mitochondrial OS=Bos taurus GN=GFM1 PE=3 SV=1	1	2	-1.34482	0.441513	4.23832	1.24519
F1MD77	F1MD77_BOVIN Uncharacterized protein OS=Bos taurus GN=LAMC1 PE=4 SV=2	1	2	0.492967	-0.499112	1.56811	1.27428
F1MEB9	F1MEB9_BOVIN Uncharacterized protein (Fragment) OS=Bos taurus GN=PRMT8 PE=4 SV=1	1	2	1.81642	-0.5025	7.03266	1.28348
F1MWH2	F1MWH2_BOVIN Adenosylhomocysteinase OS=Bos taurus GN=AHCYL1 PE=1 SV=2	1	2	-1.21884	-0.96579	3.17185	1.59337
F1N1G7	F1N1G7_BOVIN Uncharacterized protein OS=Bos taurus GN=KIF5B PE=3 SV=2	1	2	0.483181	-0.515755	1.68022	1.28389
F1N270	F1N270_BOVIN V-type proton ATPase subunit D OS=Bos taurus GN=ATP6V1D PE=4 SV=1	1	2	-0.37918	0.169515	1.45021	1.08684
F6RLA2	F6RLA2_BOVIN Uncharacterized protein OS=Bos taurus GN=TSSK4 PE=4 SV=1	1	2	1.44982	0.0518127	4.14215	1.02657
G3X6L9	G3X6L9_BOVIN Uncharacterized protein OS=Bos taurus GN=EPRS PE=3 SV=1	1	2	0.593488	2.11206	1.75427	2.85487
Q24JZ8	Q24JZ8_BOVIN U2 small nuclear RNA auxiliary factor 2 OS=Bos taurus GN=U2AF2 PE=2 SV=1	1	2	2.74366	-0.498397	12.2288	1.27868
W5NY84	W5NY84_SHEEP Elongation factor 1-alpha OS=Ovis aries PE=3 SV=1	1	2	0.519798	-2.53871	1.59365	3.38275
W5Q6U0	W5Q6U0_SHEEP Uncharacterized protein OS=Ovis aries GN=FASN PE=4 SV=1	1	2	2.3226	2.38941	8.15855	3.14712
A0JN54	DGKA_BOVIN Diacylglycerol kinase alpha OS=Bos taurus GN=DGKA PE=2 SV=1	1	1	1.24244	0.0818206	3.38014	1.04722
A1A4P5	PFD2_BOVIN Prefoldin subunit 2 OS=Bos taurus GN=PFDN2 PE=2 SV=1	1	1	-1.66596	-0.315758	5.98344	1.19488
A2I7N1	SPA35_BOVIN Serpin A3-5 OS=Bos taurus GN=SERPINA3-5 PE=3 SV=1	1	1	0.546087	1.64396	1.64149	2.44145
A2VDL6	AT1A2_BOVIN Sodium/potassium-transporting ATPase subunit alpha-2 OS=Bos taurus GN=ATP1A2 PE=2 SV=1	1	1	-0.592539	0.412322	1.88959	1.26178
A2VDN6	SF3A1_BOVIN Splicing factor 3A subunit 1 OS=Bos taurus GN=SF3A1 PE=2 SV=1	1	1	-1.13221	0.458481	3.37305	1.29501
A2VE21	COPG2_BOVIN Coatomer subunit gamma-2 OS=Bos taurus GN=COPG2 PE=2 SV=1	1	1	0.295883	1.72232	1.33649	2.57081
A5PKA5	SNX27_BOVIN Sorting nexin-27 OS=Bos taurus GN=SNX27 PE=2 SV=1	1	1	-0.346766	-0.728555	1.40485	1.54139
A5PKE4	TEAN2_BOVIN Transcription elongation factor A N-terminal and central domain-containing protein 2 OS=Bos taurus GN=TCEANC2 PE=2 SV=1	1	1	-0.184068	-1.09174	1.21855	1.81944
A6QNM8	SYTC2_BOVIN Probable threonine--tRNA ligase 2, cytoplasmic OS=Bos taurus GN=TARSL2 PE=2 SV=1	1	1	0.671473	-2.05632	2.0566	3.3913
A7MB35	ODPA_BOVIN Pyruvate dehydrogenase E1 component subunit alpha, somatic form, mitochondrial OS=Bos taurus GN=PDHA1 PE=2 SV=1	1	1	0.424669	-0.0142667	1.57779	1.00852
A7MB78	GYS1_BOVIN Glycogen [starch] synthase, muscle OS=Bos taurus GN=GYS1 PE=2 SV=1	1	1	2.59999	1.25347	10.5867	2.00235
A7YWD2	IPO13_BOVIN Importin-13 OS=Bos taurus GN=IPO13 PE=2 SV=1	1	1	-0.53509	-0.398384	1.77646	1.2519
A7YWP4	HUTH_BOVIN Histidine ammonia-lyase OS=Bos taurus GN=HAL PE=2 SV=1	1	1	0.954372	4.05685	2.469	9.8496
A8E657	AASS_BOVIN Alpha-aminoadipic semialdehyde synthase, mitochondrial OS=Bos taurus GN=AASS PE=2 SV=1	1	1	1.32189	0.98237	3.27084	1.72241
E1BBG2	MILK1_BOVIN MICAL-like protein 1 OS=Bos taurus GN=MICALL1 PE=1 SV=2	1	1	0.892551	-0.868324	2.29349	1.67503
O46382	BIG1_BOVIN Brefeldin A-inhibited guanine nucleotide-exchange protein 1 OS=Bos taurus GN=ARFGEF1 PE=1 SV=1	1	1	1.17833	1.38249	3.05235	2.2734
P00366	DHE3_BOVIN Glutamate dehydrogenase 1, mitochondrial OS=Bos taurus GN=GLUD1 PE=1 SV=2	1	1	2.26781	0.029233	7.54749	1.0158
P00517	KAPCA_BOVIN cAMP-dependent protein kinase catalytic subunit alpha OS=Bos taurus GN=PRKACA PE=1 SV=3	1	1	0.459847	-1.32386	1.56953	2.05766
P02722	ADT1_BOVIN ADP/ATP translocase 1 OS=Bos taurus GN=SLC25A4 PE=1 SV=3	1	1	1.61146	-0.208734	4.40108	1.12124
P05131	KAPCB_BOVIN cAMP-dependent protein kinase catalytic subunit beta OS=Bos taurus GN=PRKACB PE=1 SV=2	1	1	1.72002	-1.37354	6.34103	2.26077
P05307	PDIA1_BOVIN Protein disulfide-isomerase OS=Bos taurus GN=P4HB PE=1 SV=1	1	1	3.04246	-2.56482	14.8899	3.94254
P05631	ATPG_BOVIN ATP synthase subunit gamma, mitochondrial OS=Bos taurus GN=ATP5C1 PE=1 SV=3	1	1	0.459018	-0.985941	1.63708	1.69976
P05689	CATZ_BOVIN Cathepsin Z OS=Bos taurus GN=CTSZ PE=2 SV=2	1	1	-1.09482	1.83811	3.24035	2.9793
P07688	CATB_BOVIN Cathepsin B OS=Bos taurus GN=CTSB PE=1 SV=5	1	1	0.417356	1.33116	1.47421	2.08919
P11017	GBB2_BOVIN Guanine nucleotide-binding protein G(I)/G(S)/G(T) subunit beta-2 OS=Bos taurus GN=GNB2 PE=2 SV=3	1	1	-0.77719	-0.676185	2.06013	1.49434
P11064	PPAC_BOVIN Low molecular weight phosphotyrosine protein phosphatase OS=Bos taurus GN=ACP1 PE=1 SV=3	1	1	-0.726429	-0.918555	1.98963	1.66264
P13214	ANXA4_BOVIN Annexin A4 OS=Bos taurus GN=ANXA4 PE=1 SV=2	1	1	-1.17184	-0.372871	3.15419	1.24788
P17694	NDUS2_BOVIN NADH dehydrogenase [ubiquinone] iron-sulfur protein 2, mitochondrial OS=Bos taurus GN=NDUFS2 PE=1 SV=2	1	1	0.282488	-0.0495498	1.35439	1.02738
P19660	CTHL2_BOVIN Cathelicidin-2 OS=Bos taurus GN=CATHL2 PE=1 SV=2	1	1	-3.42355	-0.631592	28.6747	1.42794
P29104	HPCL4_BOVIN Hippocalcin-like protein 4 OS=Bos taurus GN=HPCAL4 PE=1 SV=3	1	1	0.285665	-1.41331	1.35902	2.21872
P32592	ITB2_BOVIN Integrin beta-2 OS=Bos taurus GN=ITGB2 PE=1 SV=1	1	1	-0.816315	0.257237	2.16643	1.1561
P49872	F261_BOVIN 6-phosphofructo-2-kinase/fructose-2,6-bisphosphatase 1 OS=Bos taurus GN=PFKFB1 PE=2 SV=1	1	1	1.43284	0.146744	3.79045	1.08327
P51122	AN32A_BOVIN Acidic leucine-rich nuclear phosphoprotein 32 family member A OS=Bos taurus GN=ANP32A PE=1 SV=2	1	1	-0.423338	-0.119958	1.57562	1.06757
P53619	COPD_BOVIN Coatomer subunit delta OS=Bos taurus GN=ARCN1 PE=1 SV=1	1	1	-1.54954	-0.931403	4.15754	1.65267
P61285	DYL1_BOVIN Dynein light chain 1, cytoplasmic OS=Bos taurus GN=DYNLL1 PE=1 SV=1	1	1	-1.16532	-0.40231	3.49531	1.24412
P61356	RL27_BOVIN 60S ribosomal protein L27 OS=Bos taurus GN=RPL27 PE=2 SV=2	1	1	0.119157	-0.264941	1.11274	1.15246
P61625	ITAL_BOVIN Integrin alpha-L OS=Bos taurus GN=ITGAL PE=2 SV=1	1	1	0.877446	-0.261869	2.56571	1.16827
P63026	VAMP2_BOVIN Vesicle-associated membrane protein 2 OS=Bos taurus GN=VAMP2 PE=1 SV=2	1	1	-1.90517	-0.316798	5.63525	1.18585
P68058	HBBC_AMMLE Hemoglobin subunit beta-C OS=Ammotragus lervia PE=1 SV=1	1	1	0.106245	2.02265	1.10977	3.32458
P68210	ENSA_BOVIN Alpha-endosulfine OS=Bos taurus GN=ENSA PE=2 SV=1	1	1	-1.74818	-1.2251	5.54949	1.97013
P68509	1433F_BOVIN 14-3-3 protein eta OS=Bos taurus GN=YWHAH PE=1 SV=2	1	1	2.10828	-2.22405	6.47835	3.27186
P79136	CAPZB_BOVIN F-actin-capping protein subunit beta OS=Bos taurus GN=CAPZB PE=1 SV=1	1	1	0.848868	-0.480687	2.48814	1.30151
P80311	PPIB_BOVIN Peptidyl-prolyl cis-trans isomerase B OS=Bos taurus GN=PPIB PE=1 SV=4	1	1	-0.275664	-0.252884	1.3445	1.14779
P81125	SNAA_BOVIN Alpha-soluble NSF attachment protein OS=Bos taurus GN=NAPA PE=1 SV=1	1	1	-0.433197	-0.38324	1.59231	1.23058
Q08DA0	RABL6_BOVIN Rab-like protein 6 OS=Bos taurus GN=RABL6 PE=2 SV=1	1	1	0.327612	-1.03245	1.37871	1.8463
Q0IIF0	ILKAP_BOVIN Integrin-linked kinase-associated serine/threonine phosphatase 2C OS=Bos taurus GN=ILKAP PE=2 SV=1	1	1	-0.323052	-0.23574	1.4147	1.15028
Q0III3	DC1I2_BOVIN Cytoplasmic dynein 1 intermediate chain 2 OS=Bos taurus GN=DYNC1I2 PE=1 SV=1	1	1	1.00196	-0.153856	2.5829	1.08891
Q0P5C7	HACD4_BOVIN Very-long-chain (3R)-3-hydroxyacyl-CoA dehydratase 4 OS=Bos taurus GN=PTPLAD2 PE=2 SV=1	1	1	0.843127	1.65384	2.47293	2.54097
Q0P5F3	LIN7C_BOVIN Protein lin-7 homolog C OS=Bos taurus GN=LIN7C PE=2 SV=1	1	1	-2.03533	-1.42568	7.35375	2.23419
Q0P5F9	AL8A1_BOVIN Aldehyde dehydrogenase family 8 member A1 OS=Bos taurus GN=ALDH8A1 PE=2 SV=1	1	1	0.637697	2.15007	1.98334	3.2503
Q0P5J1	FACR2_BOVIN Fatty acyl-CoA reductase 2 OS=Bos taurus GN=FAR2 PE=2 SV=1	1	1	0.452367	-0.928092	1.5348	1.68765
Q0PGG4	ACTB_BOSMU Actin, cytoplasmic 1 OS=Bos mutus grunniens GN=ACTB PE=2 SV=1	1	1	0.277372	-0.997522	1.28625	1.71628
Q0VCU8	EIF3J_BOVIN Eukaryotic translation initiation factor 3 subunit J OS=Bos taurus GN=EIF3J PE=2 SV=1	1	1	0.249491	2.22576	1.30724	3.75039
Q148H7	K2C79_BOVIN Keratin, type II cytoskeletal 79 OS=Bos taurus GN=KRT79 PE=2 SV=1	1	1	1.90282	-0.190076	5.50601	1.10815
Q17QJ3	DUS26_BOVIN Dual specificity protein phosphatase 26 OS=Bos taurus GN=DUSP26 PE=2 SV=1	1	1	1.66936	-0.383635	5.13676	1.25589
Q17QU6	UIF_BOVIN UAP56-interacting factor OS=Bos taurus GN=FYTTD1 PE=2 SV=1	1	1	0.0125469	-2.48122	1.01356	3.84631
Q1JQD6	TAF1B_BOVIN TATA box-binding protein-associated factor RNA polymerase I subunit B OS=Bos taurus GN=TAF1B PE=2 SV=1	1	1	-2.12259	-0.380862	7.19882	1.25382
Q1JQE0	SNW1_BOVIN SNW domain-containing protein 1 OS=Bos taurus GN=SNW1 PE=2 SV=1	1	1	0.323833	-0.430175	1.37361	1.29107
Q27968	DNJC3_BOVIN DnaJ homolog subfamily C member 3 OS=Bos taurus GN=DNAJC3 PE=1 SV=1	1	1	0.213138	-0.325975	1.25718	1.2136
Q28065	C4BPA_BOVIN C4b-binding protein alpha chain OS=Bos taurus GN=C4BPA PE=2 SV=1	1	1	0.258964	0.561917	1.28898	1.36481
Q29RV1	PDIA4_BOVIN Protein disulfide-isomerase A4 OS=Bos taurus GN=PDIA4 PE=2 SV=1	1	1	-0.708826	-1.32666	2.00341	2.084
Q2HJG5	VPS35_BOVIN Vacuolar protein sorting-associated protein 35 OS=Bos taurus GN=VPS35 PE=2 SV=1	1	1	0.534376	1.88185	1.77507	2.78905
Q2HJH2	RAB1B_BOVIN Ras-related protein Rab-1B OS=Bos taurus GN=RAB1B PE=2 SV=1	1	1	-0.165648	0.0972829	1.16987	1.05351
Q2KI92	IMP2L_BOVIN Mitochondrial inner membrane protease subunit 2 OS=Bos taurus GN=IMMP2L PE=2 SV=1	1	1	1.22412	0.812845	3.1876	1.58141
Q2KIA5	DNM1L_BOVIN Dynamin-1-like protein OS=Bos taurus GN=DNM1L PE=2 SV=1	1	1	-0.516293	-0.397418	1.74096	1.25118
Q2KII4	ELOC_BOVIN Transcription elongation factor B polypeptide 1 OS=Bos taurus GN=TCEB1 PE=3 SV=1	1	1	-1.44263	-0.0069137	3.92049	1.00376
Q2KIM0	FUCO_BOVIN Tissue alpha-L-fucosidase OS=Bos taurus GN=FUCA1 PE=2 SV=1	1	1	0.543267	-1.06987	1.65734	1.78758
Q2KIR1	SNRPA_BOVIN U1 small nuclear ribonucleoprotein A OS=Bos taurus GN=SNRPA PE=2 SV=1	1	1	-1.48882	-0.279277	4.94697	1.18042
Q2KIW9	KCY_BOVIN UMP-CMP kinase OS=Bos taurus GN=CMPK1 PE=2 SV=2	1	1	1.52699	-1.89691	4.0289	2.78657
Q2KIY7	BT3L4_BOVIN Transcription factor BTF3 homolog 4 OS=Bos taurus GN=BTF3L4 PE=2 SV=1	1	1	-0.317843	-1.41367	1.36558	2.15441
Q2KJ46	PSMD3_BOVIN 26S proteasome non-ATPase regulatory subunit 3 OS=Bos taurus GN=PSMD3 PE=2 SV=1	1	1	1.47965	0.0545262	3.82995	1.0299
Q2KJE5	G3PT_BOVIN Glyceraldehyde-3-phosphate dehydrogenase, testis-specific OS=Bos taurus GN=GAPDHS PE=2 SV=1	1	1	1.5155	-4.58292	3.85029	11.9551
Q2KJG3	SYNC_BOVIN Asparagine--tRNA ligase, cytoplasmic OS=Bos taurus GN=NARS PE=2 SV=3	1	1	1.72285	-0.85622	6.36066	1.62067
Q2KJI7	AFG32_BOVIN AFG3-like protein 2 OS=Bos taurus GN=AFG3L2 PE=2 SV=1	1	1	0.930725	-1.96551	2.41436	3.21666
Q2TA10	UB2D1_BOVIN Ubiquitin-conjugating enzyme E2 D1 OS=Bos taurus GN=UBE2D1 PE=2 SV=1	1	1	0.0539601	-1.62543	1.05146	2.42544
Q2TBV3	ETFB_BOVIN Electron transfer flavoprotein subunit beta OS=Bos taurus GN=ETFB PE=2 SV=3	1	1	-1.31674	-3.71829e-05	3.3255	1.00002
Q2TBX6	PSB1_BOVIN Proteasome subunit beta type-1 OS=Bos taurus GN=PSMB1 PE=1 SV=1	1	1	-1.06845	-0.328377	3.1499	1.19276
Q2YDJ8	SETD8_BOVIN N-lysine methyltransferase SETD8 OS=Bos taurus GN=SETD8 PE=2 SV=1	1	1	-1.65584	-0.0723989	4.4441	1.04025
Q32KZ5	FACOS_BOVIN FANCD2 opposite strand protein OS=Bos taurus GN=FANCD2OS PE=2 SV=1	1	1	0.344996	-0.306498	1.44843	1.19996
Q32LD4	TFB2M_BOVIN Dimethyladenosine transferase 2, mitochondrial OS=Bos taurus GN=TFB2M PE=2 SV=1	1	1	-1.61989	-0.855469	4.89355	1.662
Q32PJ8	HDAC1_BOVIN Histone deacetylase 1 OS=Bos taurus GN=HDAC1 PE=2 SV=1	1	1	0.971609	-0.489735	2.50964	1.31805
Q3B7M9	PYGB_BOVIN Glycogen phosphorylase, brain form OS=Bos taurus GN=PYGB PE=2 SV=3	1	1	0.648115	-0.261676	1.88764	1.15899
Q3HNG7	H1FOO_BOVIN Histone H1oo OS=Bos taurus GN=H1FOO PE=1 SV=1	1	1	-0.719399	-0.785916	1.95232	1.5322
Q3MHE8	SRPR_BOVIN Signal recognition particle receptor subunit alpha OS=Bos taurus GN=SRPR PE=2 SV=1	1	1	0.706631	-0.420355	1.99908	1.25917
Q3SWX8	RBBP7_BOVIN Histone-binding protein RBBP7 OS=Bos taurus GN=RBBP7 PE=2 SV=1	1	1	-0.233593	-0.0742116	1.28512	1.04193
Q3SYZ4	SYDC_BOVIN Aspartate--tRNA ligase, cytoplasmic OS=Bos taurus GN=DARS PE=2 SV=1	1	1	1.6035	-0.308659	5.5951	1.19011
Q3SZD7	CBR1_BOVIN Carbonyl reductase [NADPH] 1 OS=Bos taurus GN=CBR1 PE=2 SV=1	1	1	0.220548	0.881586	1.26725	1.68805
Q3T051	RL39_BOVIN 60S ribosomal protein L39 OS=Bos taurus GN=RPL39 PE=3 SV=3	1	1	-1.22633	0.290233	3.32736	1.1714
Q3T0F4	RS10_BOVIN 40S ribosomal protein S10 OS=Bos taurus GN=RPS10 PE=2 SV=1	1	1	-2.4086	-0.327899	9.78648	1.19426
Q3T0J9	GNL3L_BOVIN Guanine nucleotide-binding protein-like 3-like protein OS=Bos taurus GN=GNL3L PE=2 SV=1	1	1	0.484066	-0.772119	1.68172	1.58179
Q3T0X5	PSA1_BOVIN Proteasome subunit alpha type-1 OS=Bos taurus GN=PSMA1 PE=1 SV=1	1	1	-0.224039	-0.377183	1.23636	1.22825
Q3T122	EIF3D_BOVIN Eukaryotic translation initiation factor 3 subunit D OS=Bos taurus GN=EIF3D PE=2 SV=1	1	1	0.0431628	-0.132477	1.04172	1.07608
Q3T142	RM45_BOVIN 39S ribosomal protein L45, mitochondrial OS=Bos taurus GN=MRPL45 PE=2 SV=1	1	1	0.315539	-0.254852	1.40332	1.15456
Q3ZBA6	DJB11_BOVIN DnaJ homolog subfamily B member 11 OS=Bos taurus GN=DNAJB11 PE=2 SV=1	1	1	0.546271	-2.80676	1.7083	4.86777
Q3ZBD0	PSMD7_BOVIN 26S proteasome non-ATPase regulatory subunit 7 OS=Bos taurus GN=PSMD7 PE=2 SV=1	1	1	-0.354025	-0.742979	1.39832	1.50279
Q3ZBH0	TCPB_BOVIN T-complex protein 1 subunit beta OS=Bos taurus GN=CCT2 PE=1 SV=3	1	1	-0.968335	0.378781	2.82881	1.22761
Q3ZC01	CNOT7_BOVIN CCR4-NOT transcription complex subunit 7 OS=Bos taurus GN=CNOT7 PE=2 SV=1	1	1	0.21897	0.372338	1.23044	1.23365
Q3ZCE8	RBM8A_BOVIN RNA-binding protein 8A OS=Bos taurus GN=RBM8A PE=2 SV=2	1	1	-0.417027	-0.560078	1.56489	1.35422
Q3ZCF3	SKP1_BOVIN S-phase kinase-associated protein 1 OS=Bos taurus GN=SKP1 PE=2 SV=1	1	1	-0.0439755	-1.06483	1.04836	1.88214
Q58DH9	NAGAB_BOVIN Alpha-N-acetylgalactosaminidase OS=Bos taurus GN=NAGA PE=2 SV=1	1	1	-0.0281742	1.03165	1.028	1.84538
Q5E956	TPIS_BOVIN Triosephosphate isomerase OS=Bos taurus GN=TPI1 PE=2 SV=3	1	1	-0.61762	-1.19425	1.75159	1.89576
Q5E995	RS6_BOVIN 40S ribosomal protein S6 OS=Bos taurus GN=RPS6 PE=2 SV=1	1	1	-0.971431	0.19571	2.83829	1.12328
Q5E9J1	HNRPF_BOVIN Heterogeneous nuclear ribonucleoprotein F OS=Bos taurus GN=HNRNPF PE=2 SV=3	1	1	0.286431	-0.508965	1.30522	1.31726
Q5EA36	RBM14_BOVIN RNA-binding protein 14 OS=Bos taurus GN=RBM14 PE=2 SV=1	1	1	-0.294317	-0.0209686	1.33444	1.01253
Q6B856	TBB2B_BOVIN Tubulin beta-2B chain OS=Bos taurus GN=TUBB2B PE=1 SV=2	1	1	0.510611	-1.7798	1.73038	2.73163
Q762I5	RETN_BOVIN Resistin OS=Bos taurus GN=RETN PE=3 SV=1	1	1	-0.407114	-2.46984	1.49053	4.02709
Q863B3	SND1_BOVIN Staphylococcal nuclease domain-containing protein 1 OS=Bos taurus GN=SND1 PE=1 SV=1	1	1	1.713	1.72811	4.83182	2.54367
Q865V6	CAPG_BOVIN Macrophage-capping protein OS=Bos taurus GN=CAPG PE=2 SV=1	1	1	1.82735	2.25846	7.11599	3.49062
Q8HXQ5	MRP1_BOVIN Multidrug resistance-associated protein 1 OS=Bos taurus GN=ABCC1 PE=2 SV=1	1	1	0.560269	1.65793	1.73191	2.50343
Q8HYZ4	PCKGC_BOVIN Phosphoenolpyruvate carboxykinase, cytosolic [GTP] OS=Bos taurus GN=PPCK1 PE=2 SV=1	1	1	2.26281	1.7417	7.57518	2.57448
Q9BGI2	PRDX4_BOVIN Peroxiredoxin-4 OS=Bos taurus GN=PRDX4 PE=2 SV=1	1	1	2.16398	-0.954589	7.31495	1.66839
Q9GMB8	SYSC_BOVIN Serine--tRNA ligase, cytoplasmic OS=Bos taurus GN=SARS PE=2 SV=3	1	1	2.05486	-0.0910915	6.19672	1.05
Q9MZS8	CATD_SHEEP Cathepsin D (Fragment) OS=Ovis aries GN=CTSD PE=1 SV=1	1	1	-1.27376	-0.349858	3.11608	1.21808
Q9TTE1	SPA31_BOVIN Serpin A3-1 OS=Bos taurus GN=SERPINA3-1 PE=1 SV=3	1	1	3.748	2.25172	29.259	3.33755
A2P2H1	A2P2H1_SHEEP VH region (Fragment) OS=Ovis aries GN=VH PE=2 SV=1	1	1	-0.29823	1.53747	1.31554	2.49209
A2P2I3	A2P2I3_SHEEP VH region (Fragment) OS=Ovis aries GN=VH PE=2 SV=1	1	1	0.447447	-0.0703478	1.61687	1.04267
A3KN04	A3KN04_BOVIN Dolichyl-diphosphooligosaccharide--protein glycosyltransferase subunit 1 OS=Bos taurus GN=RPN1 PE=2 SV=1	1	1	-0.0926336	-1.74362	1.0877	2.55799
A4FUC8	A4FUC8_BOVIN CARS protein OS=Bos taurus GN=CARS PE=2 SV=1	1	1	0.771789	-0.246084	2.07697	1.15737
A4IFQ5	A4IFQ5_BOVIN MGC148449 protein OS=Bos taurus GN=MGC148449 PE=2 SV=1	1	1	0.185769	0.128365	1.18364	1.07363
A5D7G6	A5D7G6_BOVIN STT3B protein OS=Bos taurus GN=STT3B PE=2 SV=1	1	1	0.877641	-1.74817	2.22758	2.57141
A5HBV5	A5HBV5_BUBBU SRY protein (Fragment) OS=Bubalus bubalis GN=SRY PE=4 SV=1	1	1	-1.5239	3.29873	5.13718	6.42488
A5PJG4	A5PJG4_BOVIN HCCA2 protein OS=Bos taurus GN=HCCA2 PE=2 SV=1	1	1	2.1893	1.99464	7.23253	3.26926
A5PJV4	A5PJV4_BOVIN RAB7L1 protein OS=Bos taurus GN=RAB7L1 PE=2 SV=1	1	1	-0.589884	2.51241	1.88408	4.12326
A5PKJ9	A5PKJ9_BOVIN C27H8ORF41 protein OS=Bos taurus GN=C27H8ORF41 PE=2 SV=1	1	1	-0.158267	1.05091	1.1617	1.86687
A6H7C4	A6H7C4_BOVIN CBX3 protein OS=Bos taurus GN=CBX3 PE=2 SV=1	1	1	0.0184119	-0.0496697	1.01821	1.02994
A6H7D7	A6H7D7_BOVIN BZW2 protein OS=Bos taurus GN=BZW2 PE=2 SV=1	1	1	-0.174534	-0.567753	1.20614	1.36515
A6QL95	A6QL95_BOVIN Dolichyl-diphosphooligosaccharide--protein glycosyltransferase subunit 1 OS=Bos taurus GN=MGC152360 PE=2 SV=1	1	1	-1.21858	-1.17346	3.30208	1.89571
A6QP83	A6QP83_BOVIN FUBP3 protein OS=Bos taurus GN=FUBP3 PE=2 SV=1	1	1	0.179231	-0.139463	1.19208	1.08025
A6QPT0	A6QPT0_BOVIN PIK3CG protein OS=Bos taurus GN=PIK3CG PE=2 SV=1	1	1	-0.656335	-1.41557	1.90298	2.14848
A6QPZ6	A6QPZ6_BOVIN TAP1 protein OS=Bos taurus GN=TAP1 PE=2 SV=1	1	1	-2.2574	-0.32016	11.2941	1.1939
A6QQA3	A6QQA3_BOVIN SIT1 protein (Fragment) OS=Bos taurus GN=SIT1 PE=2 SV=1	1	1	0.569718	0.64939	1.84372	1.4706
A6QQS8	A6QQS8_BOVIN NOP2 protein OS=Bos taurus GN=NOP2 PE=2 SV=1	1	1	-0.0376179	0.544664	1.03627	1.38191
A7E394	A7E394_BOVIN EIF6 protein (Fragment) OS=Bos taurus GN=EIF6 PE=2 SV=1	1	1	1.24036	-0.671401	3.16922	1.4602
A7LCW9	A7LCW9_BOVIN STIP1 homology and U-box containing protein 1 OS=Bos taurus PE=2 SV=1	1	1	0.498665	0.322176	1.63042	1.21088
A7MB59	A7MB59_BOVIN MAD1L1 protein OS=Bos taurus GN=MAD1L1 PE=2 SV=1	1	1	0.245243	-1.49306	1.25297	2.42761
A7MBK3	A7MBK3_BOVIN INPP5D protein OS=Bos taurus GN=INPP5D PE=2 SV=1	1	1	2.27187	0.499077	7.61297	1.30746
A7YWM8	A7YWM8_BOVIN NANP protein OS=Bos taurus GN=NANP PE=2 SV=1	1	1	0.494472	-0.186133	1.70062	1.11066
A7YY50	A7YY50_BOVIN GATAD2A protein OS=Bos taurus GN=GATAD2A PE=2 SV=1	1	1	-0.792187	1.13767	2.34137	1.89933
A7Z066	A7Z066_BOVIN Canx protein OS=Bos taurus GN=canx PE=2 SV=1	1	1	-1.37384	0.735882	4.37238	1.54833
A7Z082	A7Z082_BOVIN ACIN1 protein OS=Bos taurus GN=ACIN1 PE=2 SV=1	1	1	1.56265	-0.5007	4.12962	1.31936
B2LSM7	B2LSM7_SHEEP N-acetylgalactosaminidase alpha OS=Ovis aries PE=2 SV=1	1	1	-0.280496	0.833294	1.30426	1.58606
B2Z4B3	B2Z4B3_BOVIN Angiopoietin-like protein 5 OS=Bos taurus GN=ANGPTL5 PE=2 SV=1	1	1	0.259364	-0.232409	1.26935	1.148
D5KXX9	D5KXX9_CEREL Interleukin 27 subunit p28 (Fragment) OS=Cervus elaphus PE=2 SV=1	1	1	-0.277061	-1.32071	1.34653	2.07716
E1B710	E1B710_BOVIN Uncharacterized protein OS=Bos taurus GN=NKX3-2 PE=4 SV=1	1	1	1.1616	-2.41219	3.48118	3.8967
E1B7H4	E1B7H4_BOVIN Uncharacterized protein OS=Bos taurus GN=MAP3K10 PE=3 SV=2	1	1	0.96671	-0.269805	2.38885	1.15843
E1B9N6	E1B9N6_BOVIN Uncharacterized protein OS=Bos taurus GN=EVPL PE=4 SV=1	1	1	-0.813292	-0.720449	2.39493	1.50116
E1BA05	E1BA05_BOVIN Oxysterol-binding protein (Fragment) OS=Bos taurus GN=OSBPL8 PE=3 SV=2	1	1	0.46717	0.623413	1.55648	1.4215
E1BCI2	E1BCI2_BOVIN Uncharacterized protein OS=Bos taurus GN=RNF40 PE=4 SV=2	1	1	1.12062	1.51303	2.80243	2.34696
E1BDZ3	E1BDZ3_BOVIN Uncharacterized protein OS=Bos taurus GN=CHD9 PE=4 SV=1	1	1	2.18864	1.16456	7.48273	1.88656
E1BED8	E1BED8_BOVIN Elongation factor 1-alpha (Fragment) OS=Bos taurus PE=3 SV=2	1	1	2.47383	-0.549242	11.3024	1.349
E1BEJ7	E1BEJ7_BOVIN Uncharacterized protein OS=Bos taurus GN=HCFC2 PE=4 SV=1	1	1	5.7062	0.466223	458.276	1.30067
E1BFE2	E1BFE2_BOVIN Uncharacterized protein (Fragment) OS=Bos taurus GN=PTPRB PE=4 SV=2	1	1	-1.1085	4.51131	2.96425	14.571
E1BGG4	E1BGG4_BOVIN Uncharacterized protein OS=Bos taurus GN=YIF1B PE=4 SV=2	1	1	0.713622	-0.234503	2.15183	1.14943
E1BGI0	E1BGI0_BOVIN Uncharacterized protein OS=Bos taurus GN=ABCB11 PE=3 SV=2	1	1	0.0730781	1.80687	1.08164	2.92438
E1BHE1	E1BHE1_BOVIN Uncharacterized protein OS=Bos taurus GN=TAOK3 PE=4 SV=1	1	1	1.2682	-0.101123	3.90349	1.0619
E1BJ04	E1BJ04_BOVIN Uncharacterized protein OS=Bos taurus GN=SPECC1L PE=4 SV=1	1	1	-0.110045	0.60849	1.10457	1.40047
E1BJA5	E1BJA5_BOVIN Uncharacterized protein OS=Bos taurus GN=MGAT3 PE=4 SV=2	1	1	0.70437	-1.6901	1.91117	2.54836
E1BJE1	E1BJE1_BOVIN Uncharacterized protein OS=Bos taurus GN=DENND4A PE=4 SV=2	1	1	1.45534	0.44592	4.16458	1.27392
E1BKJ4	E1BKJ4_BOVIN Uncharacterized protein OS=Bos taurus GN=GANC PE=3 SV=2	1	1	0.529412	1.60863	1.62114	2.43607
E1BKJ5	E1BKJ5_BOVIN Uncharacterized protein OS=Bos taurus GN=TRRAP PE=4 SV=2	1	1	1.04601	2.84818	2.64519	4.69428
E1BKL4	E1BKL4_BOVIN Uncharacterized protein OS=Bos taurus GN=CILP2 PE=4 SV=1	1	1	-1.85454	-0.580158	7.32713	1.36813
E1BKT9	E1BKT9_BOVIN Uncharacterized protein OS=Bos taurus GN=DSP PE=4 SV=1	1	1	1.62246	0.0157522	4.21801	1.0085
E1BLE8	E1BLE8_BOVIN Uncharacterized protein OS=Bos taurus GN=GRM7 PE=4 SV=2	1	1	-0.79412	1.69601	2.34615	2.55671
E1BM22	E1BM22_BOVIN Uncharacterized protein OS=Bos taurus GN=LOC100300167 PE=4 SV=2	1	1	-1.84348	-0.710475	5.14798	1.46562
E1BPI7	E1BPI7_BOVIN Uncharacterized protein OS=Bos taurus GN=MON2 PE=4 SV=2	1	1	-1.10056	-0.868718	3.26054	1.59769
E1BPV4	E1BPV4_BOVIN Uncharacterized protein OS=Bos taurus GN=EBF1 PE=3 SV=2	1	1	0.693068	-0.0946195	1.97268	1.05324
E1BPW1	E1BPW1_BOVIN Oxysterol-binding protein (Fragment) OS=Bos taurus GN=OSBP PE=3 SV=2	1	1	0.786435	0.783527	2.32682	1.59251
E1BPY3	E1BPY3_BOVIN Uncharacterized protein OS=Bos taurus GN=SEPSECS PE=4 SV=1	1	1	2.31343	-2.64276	11.9923	4.80393
F1MB21	F1MB21_BOVIN Uncharacterized protein (Fragment) OS=Bos taurus GN=ARHGEF40 PE=4 SV=2	1	1	0.474375	2.30789	1.52782	3.93765
F1MBE1	F1MBE1_BOVIN Uncharacterized protein OS=Bos taurus GN=THNSL1 PE=3 SV=2	1	1	-1.08558	1.80696	2.71358	2.9246
F1MC31	F1MC31_BOVIN Uncharacterized protein OS=Bos taurus GN=SF3B2 PE=4 SV=1	1	1	0.156289	-0.467506	1.18273	1.32002
F1MC63	F1MC63_BOVIN Uncharacterized protein OS=Bos taurus GN=EXOC1 PE=4 SV=2	1	1	0.492561	-0.256245	1.69711	1.15083
F1MCY7	F1MCY7_BOVIN Uncharacterized protein OS=Bos taurus GN=ZCCHC11 PE=4 SV=2	1	1	0.201209	1.48326	1.21804	2.30797
F1MDS3	F1MDS3_BOVIN Uncharacterized protein OS=Bos taurus GN=PCK2 PE=3 SV=1	1	1	2.2276	-1.40162	10.9362	2.15634
F1MFA7	F1MFA7_BOVIN Uncharacterized protein (Fragment) OS=Bos taurus GN=CCDC186 PE=4 SV=2	1	1	2.21806	0.0888013	8.79596	1.05135
F1MFW9	F1MFW9_BOVIN Uncharacterized protein (Fragment) OS=Bos taurus GN=KRT24 PE=3 SV=2	1	1	0.718048	0.965994	1.97404	1.77503
F1MG44	F1MG44_BOVIN Protein argonaute-3 OS=Bos taurus GN=EIF2C3 PE=3 SV=1	1	1	0.152907	1.87908	1.17846	3.05555
F1MGS9	F1MGS9_BOVIN Uncharacterized protein OS=Bos taurus GN=CSF1 PE=4 SV=1	1	1	-2.29054	-1.14548	11.7018	1.88536
F1MHA5	F1MHA5_BOVIN Uncharacterized protein (Fragment) OS=Bos taurus GN=RYR3 PE=4 SV=2	1	1	2.69473	-0.0417338	14.0356	1.02276
F1MIM5	F1MIM5_BOVIN Uncharacterized protein (Fragment) OS=Bos taurus GN=VWA8 PE=4 SV=2	1	1	0.284537	0.849624	1.32171	1.6563
F1MIZ9	F1MIZ9_BOVIN Importin subunit alpha OS=Bos taurus GN=KPNA3 PE=3 SV=2	1	1	0.0446946	0.450513	1.04479	1.28923
F1MJY3	F1MJY3_BOVIN Uncharacterized protein (Fragment) OS=Bos taurus GN=TET3 PE=4 SV=2	1	1	1.91125	0.0584335	6.51136	1.03236
F1MKC7	F1MKC7_BOVIN Uncharacterized protein OS=Bos taurus GN=HELZ PE=4 SV=2	1	1	1.26643	-2.56967	3.89594	4.59991
F1MKE9	F1MKE9_BOVIN Uncharacterized protein (Fragment) OS=Bos taurus GN=SPTB PE=4 SV=2	1	1	1.30055	1.50488	3.42697	2.26381
F1MKR0	F1MKR0_BOVIN Uncharacterized protein OS=Bos taurus GN=KIAA1432 PE=4 SV=2	1	1	0.919853	-1.31566	2.68528	2.07134
F1ML72	F1ML72_BOVIN Uncharacterized protein (Fragment) OS=Bos taurus GN=RPL34 PE=4 SV=1	1	1	0.248388	-0.0344239	1.2566	1.01865
F1MN68	F1MN68_BOVIN Uncharacterized protein OS=Bos taurus GN=NR2E1 PE=3 SV=2	1	1	1.29234	1.5612	4.00588	2.52724
F1MNT4	F1MNT4_BOVIN Uncharacterized protein (Fragment) OS=Bos taurus GN=LAMB1 PE=4 SV=2	1	1	0.439659	-0.182587	1.49825	1.10464
F1MPF3	F1MPF3_BOVIN Uncharacterized protein (Fragment) OS=Bos taurus GN=FAT2 PE=4 SV=2	1	1	-1.92574	-1.07061	7.90834	1.88872
F1MQ15	F1MQ15_BOVIN Uncharacterized protein (Fragment) OS=Bos taurus GN=IFFO2 PE=4 SV=2	1	1	-0.108552	-0.997317	1.10622	1.75477
F1MQ84	F1MQ84_BOVIN Uncharacterized protein OS=Bos taurus GN=PDE4DIP PE=4 SV=2	1	1	1.84754	0.420422	6.11712	1.28364
F1MQ85	F1MQ85_BOVIN Uncharacterized protein OS=Bos taurus GN=ATRX PE=4 SV=2	1	1	-0.236696	-0.381987	1.2894	1.25469
F1MQK6	F1MQK6_BOVIN Uncharacterized protein (Fragment) OS=Bos taurus GN=UBR3 PE=4 SV=2	1	1	1.20279	1.80538	3.02238	2.63285
F1MQQ8	F1MQQ8_BOVIN Uncharacterized protein OS=Bos taurus GN=PPFIBP1 PE=4 SV=1	1	1	-1.13398	0.885375	3.37959	1.63247
F1MRE5	F1MRE5_BOVIN Uncharacterized protein OS=Bos taurus GN=ACBD3 PE=4 SV=1	1	1	0.484528	-0.246305	1.60796	1.14606
F1MSB1	F1MSB1_BOVIN Uncharacterized protein (Fragment) OS=Bos taurus GN=CATSPERG PE=4 SV=2	1	1	-0.263714	-0.772616	1.29501	1.54603
F1MSF1	F1MSF1_BOVIN Ribonucleoside-diphosphate reductase OS=Bos taurus GN=RRM1 PE=3 SV=2	1	1	0.140535	0.747628	1.1477	1.55896
F1MTI4	F1MTI4_BOVIN Uncharacterized protein OS=Bos taurus GN=ERC2 PE=4 SV=1	1	1	0.963288	-0.393641	2.81347	1.26342
F1MU48	F1MU48_BOVIN DNA topoisomerase 2 (Fragment) OS=Bos taurus GN=TOP2B PE=3 SV=2	1	1	0.405275	0.619756	1.45774	1.40922
F1MVH9	F1MVH9_BOVIN Uncharacterized protein OS=Bos taurus GN=ZNF207 PE=4 SV=2	1	1	-0.49765	0.225465	1.62879	1.14328
F1MWK5	F1MWK5_BOVIN Uncharacterized protein (Fragment) OS=Bos taurus GN=ZFR2 PE=4 SV=1	1	1	-1.94413	-0.236668	5.79517	1.13997
F1MWU9	F1MWU9_BOVIN Uncharacterized protein OS=Bos taurus GN=HSPA6 PE=3 SV=2	1	1	0.429486	0.208966	1.5235	1.12261
F1MXZ1	F1MXZ1_BOVIN Cyclic AMP-dependent transcription factor ATF-4 OS=Bos taurus GN=ATF4 PE=4 SV=1	1	1	-0.605279	-0.0483987	1.91567	1.02673
F1MZ00	F1MZ00_BOVIN Uncharacterized protein OS=Bos taurus GN=SNRPD3 PE=4 SV=2	1	1	-1.31099	-0.045297	3.38438	1.025
F1MZU2	F1MZU2_BOVIN Uncharacterized protein OS=Bos taurus GN=NSF PE=3 SV=1	1	1	-0.413419	0.465587	1.4997	1.28888
F1N025	F1N025_BOVIN Uncharacterized protein (Fragment) OS=Bos taurus GN=AVL9 PE=4 SV=1	1	1	2.19236	1.06676	6.95813	1.8048
F1N0C8	F1N0C8_BOVIN Uncharacterized protein (Fragment) OS=Bos taurus GN=LARP1B PE=4 SV=2	1	1	0.515833	1.24496	1.65807	2.01775
F1N0Y9	F1N0Y9_BOVIN Uncharacterized protein (Fragment) OS=Bos taurus GN=ZFR PE=4 SV=1	1	1	1.30845	-1.61279	3.26258	2.421
F1N206	F1N206_BOVIN Dihydrolipoyl dehydrogenase OS=Bos taurus GN=DLD PE=3 SV=2	1	1	0.322257	-0.995222	1.3715	1.70561
F1N3Y6	F1N3Y6_BOVIN Uncharacterized protein OS=Bos taurus GN=ABCC3 PE=3 SV=2	1	1	0.703624	0.362473	1.88166	1.22218
F1N6C2	F1N6C2_BOVIN Uncharacterized protein (Fragment) OS=Bos taurus GN=TMED4 PE=3 SV=1	1	1	-0.245016	-0.77064	1.26117	1.58036
F1N7M6	F1N7M6_BOVIN Uncharacterized protein (Fragment) OS=Bos taurus GN=CEP85 PE=4 SV=1	1	1	0.103719	-0.655601	1.11782	1.44725
F1N7T2	F1N7T2_BOVIN Alpha-mannosidase OS=Bos taurus GN=MAN2A1 PE=3 SV=2	1	1	2.12161	-0.361199	6.85824	1.21759
F6PU87	F6PU87_BOVIN Uncharacterized protein OS=Bos taurus GN=IL27 PE=4 SV=1	1	1	0.285664	0.308012	1.32318	1.18202
G1DFQ0	G1DFQ0_CAPHI 40S ribosomal protein S6 OS=Capra hircus GN=RPS6 PE=2 SV=1	1	1	0.523439	-0.588094	1.64167	1.37788
G3MXL3	G3MXL3_BOVIN Uncharacterized protein (Fragment) OS=Bos taurus GN=KRT3 PE=3 SV=1	1	1	0.855329	-0.518243	2.50551	1.33945
G3MY14	G3MY14_BOVIN Uncharacterized protein (Fragment) OS=Bos taurus GN=PRPS2 PE=4 SV=1	1	1	0.784397	1.56812	2.10193	2.32324
G3MYH3	G3MYH3_BOVIN Uncharacterized protein (Fragment) OS=Bos taurus GN=SYNE1 PE=4 SV=1	1	1	-0.514595	0.8212	1.73777	1.62856
G3MYU2	G3MYU2_BOVIN Uncharacterized protein OS=Bos taurus GN=KRT77 PE=3 SV=1	1	1	1.27487	-0.212951	3.27258	1.13482
G3MYW8	G3MYW8_BOVIN Uncharacterized protein OS=Bos taurus PE=4 SV=1	1	1	-1.0007	0.587459	2.9288	1.38424
G3N1T2	G3N1T2_BOVIN Uncharacterized protein OS=Bos taurus GN=GSK3B PE=3 SV=1	1	1	0.299063	-0.0896241	1.37871	1.05086
G3N2D7	G3N2D7_BOVIN Uncharacterized protein (Fragment) OS=Bos taurus GN=IGLL1 PE=4 SV=1	1	1	-0.302859	2.16159	1.32531	3.38337
G3N2N2	G3N2N2_BOVIN Uncharacterized protein OS=Bos taurus GN=SAPCD2 PE=4 SV=1	1	1	0.153842	-1.86326	1.17963	2.71877
G3X696	G3X696_BOVIN Uncharacterized protein OS=Bos taurus GN=SLK PE=4 SV=1	1	1	0.361024	-0.0854232	1.42461	1.04935
G5E5D5	G5E5D5_BOVIN Uncharacterized protein OS=Bos taurus GN=LOC787476 PE=4 SV=1	1	1	1.51885	1.85274	5.10905	2.84249
G5E631	G5E631_BOVIN Uncharacterized protein OS=Bos taurus GN=DDX3X PE=3 SV=1	1	1	1.01165	-0.196891	2.51738	1.11283
G8JKZ9	G8JKZ9_BOVIN Uncharacterized protein (Fragment) OS=Bos taurus PE=4 SV=1	1	1	0.0924969	-0.136326	1.08983	1.07838
L8HPF5	L8HPF5_9CETA Ig gamma-1 chain C region (Fragment) OS=Bos mutus GN=M91_07836 PE=4 SV=1	1	1	0.441115	2.46571	1.48309	3.76395
L8I0C0	L8I0C0_9CETA Olfactory receptor (Fragment) OS=Bos mutus GN=M91_08473 PE=3 SV=1	1	1	2.88845	0.64566	16.9704	1.43918
L8ICC6	L8ICC6_9CETA ATP-binding cassette sub-family A member 10 OS=Bos mutus GN=M91_10346 PE=3 SV=1	1	1	0.941102	5.13599	2.34924	16.7047
L8IKL4	L8IKL4_9CETA Uncharacterized protein (Fragment) OS=Bos mutus GN=M91_05898 PE=4 SV=1	1	1	0.679954	-0.50429	1.86874	1.31257
L8IMT0	L8IMT0_9CETA Pyruvate dehydrogenase phosphatase regulatory subunit, mitochondrial (Fragment) OS=Bos mutus GN=M91_18482 PE=3 SV=1	1	1	-1.80069	-0.506204	6.91451	1.35072
L8IN44	L8IN44_9CETA ATP synthase subunit gamma (Fragment) OS=Bos mutus GN=M91_18180 PE=3 SV=1	1	1	-0.659127	-1.03912	1.79515	1.73956
L8IVL6	L8IVL6_9CETA Glutamate--cysteine ligase catalytic subunit (Fragment) OS=Bos mutus GN=M91_02549 PE=4 SV=1	1	1	2.12343	0.31158	7.47035	1.18375
O18780	O18780_SHEEP Transferrin (Fragment) OS=Ovis aries PE=2 SV=1	1	1	1.37	-0.961282	3.41497	1.70248
O18967	O18967_BOVIN Putative uncharacterized protein (Fragment) OS=Bos taurus PE=2 SV=1	1	1	0.661024	1.68251	1.91168	2.7161
O46544	O46544_SHEEP Complement component C3 (Fragment) OS=Ovis aries GN=C3 PE=2 SV=1	1	1	0.284158	1.42795	1.28903	2.33788
Q08D94	Q08D94_BOVIN Potassium intermediate/small conductance calcium-activated channel, subfamily N, member 4 OS=Bos taurus GN=KCNN4 PE=2 SV=1	1	1	2.06749	-0.26187	6.52957	1.15912
Q08E32	Q08E32_BOVIN CHMP4B protein OS=Bos taurus GN=CHMP4B PE=2 SV=2	1	1	-0.442709	-0.375387	1.60868	1.22851
Q0II58	Q0II58_BOVIN Kinesin family member 5C OS=Bos taurus GN=KIF5C PE=2 SV=1	1	1	2.3708	-0.468566	9.06837	1.29614
Q0V7N5	Q0V7N5_BOVIN LGP1 homolog OS=Bos taurus GN=D11LGP1 PE=2 SV=1	1	1	0.694206	-0.0761976	1.92982	1.04629
Q0VC97	Q0VC97_BOVIN Carbonyl reductase 3 OS=Bos taurus GN=CBR3 PE=2 SV=1	1	1	-0.151988	0.0309997	1.1479	1.01731
Q0VD16	Q0VD16_BOVIN MAP2K1 protein OS=Bos taurus GN=MAP2K1 PE=2 SV=2	1	1	0.550269	-1.00159	1.71506	1.75934
Q0VD29	Q0VD29_BOVIN Ras-related GTP binding C OS=Bos taurus GN=RRAGC PE=2 SV=1	1	1	0.118078	0.00518296	1.12271	1.00308
Q17QE8	Q17QE8_BOVIN pre-rRNA processing protein FTSJ3 OS=Bos taurus GN=FTSJ3 PE=2 SV=1	1	1	-1.15522	-0.103786	3.45738	1.05855
Q17QY9	Q17QY9_BOVIN Protein phosphatase 1, regulatory (Inhibitor) subunit 9A OS=Bos taurus GN=PPP1R9A PE=2 SV=1	1	1	1.53948	-1.89615	4.1856	2.91297
Q207D0	Q207D0_CAPHI Complement component 3d (Fragment) OS=Capra hircus PE=2 SV=1	1	1	-0.749422	0.552424	2.08484	1.38834
Q2HJD6	Q2HJD6_BOVIN CUX1 protein (Fragment) OS=Bos taurus GN=CUX1 PE=2 SV=1	1	1	1.1674	3.13695	3.14046	5.39947
Q2KHU1	Q2KHU1_BOVIN Chromosome 21 open reading frame 70 ortholog OS=Bos taurus GN=C1H21ORF70 PE=2 SV=1	1	1	1.48948	-0.499062	3.78411	1.31122
Q2KJ42	Q2KJ42_BOVIN Non-POU domain containing, octamer-binding OS=Bos taurus GN=NONO PE=2 SV=1	1	1	-0.14066	0.0392487	1.14249	1.02154
Q32LC3	Q32LC3_BOVIN Eukaryotic translation initiation factor 1A, X-linked OS=Bos taurus GN=EIF1AX PE=2 SV=1	1	1	-0.425086	-1.14133	1.49567	1.88087
Q32LD8	Q32LD8_BOVIN CCDC101 protein OS=Bos taurus GN=CCDC101 PE=2 SV=1	1	1	-0.436947	1.19767	1.59877	2.03671
Q32WS5	Q32WS5_BOVIN Cingulin (Fragment) OS=Bos taurus GN=CGN PE=4 SV=1	1	1	-0.0372693	0.484283	1.04083	1.33325
Q3ZBC7	Q3ZBC7_BOVIN Methyl-CpG binding domain protein 4 OS=Bos taurus GN=MBD4 PE=2 SV=1	1	1	2.02518	1.8175	8.80021	2.94282
Q4F894	Q4F894_BOVIN Chloride channel 4 OS=Bos taurus GN=CLCN4 PE=2 SV=1	1	1	-0.114659	0.694521	1.11896	1.51057
Q7M312	Q7M312_BOBOX Isoaprotinin G2 OS=Bos indicus x Bos taurus PE=1 SV=1	1	1	0.824038	-0.61384	2.09048	1.41362
Q7YQK1	Q7YQK1_BOVIN Type XII collagen NC1 domain long type splicing isoform (Fragment) OS=Bos taurus GN=COL12 PE=2 SV=1	1	1	1.15535	2.04103	3.45798	3.3605
Q9BDB4	Q9BDB4_SHEEP MHC class II antigen (Fragment) OS=Ovis aries GN=OLA-DQA1 PE=4 SV=1	1	1	0.545718	0.0234304	1.79682	1.0133
W5NQW4	W5NQW4_SHEEP Uncharacterized protein OS=Ovis aries GN=LOC101104482 PE=4 SV=1	1	1	1.01343	-1.38478	2.96906	2.27589
W5NTW3	W5NTW3_SHEEP Uncharacterized protein (Fragment) OS=Ovis aries GN=ITIH1 PE=4 SV=1	1	1	0.272435	-0.449343	1.29435	1.30593
W5NXM8	W5NXM8_SHEEP Uncharacterized protein (Fragment) OS=Ovis aries GN=LOC101102334 PE=4 SV=1	1	1	1.04473	3.63455	2.64207	7.47564
W5NYZ0	W5NYZ0_SHEEP Uncharacterized protein (Fragment) OS=Ovis aries GN=TNRC18 PE=4 SV=1	1	1	2.48373	1.05736	10.5085	1.87395
W5P1K1	W5P1K1_SHEEP Uncharacterized protein OS=Ovis aries GN=HYDIN PE=4 SV=1	1	1	-0.883237	-2.21116	2.37698	3.47909
W5P2N4	W5P2N4_SHEEP Adenosylhomocysteinase OS=Ovis aries GN=AHCYL2 PE=3 SV=1	1	1	-0.0464562	-1.48206	1.04659	2.21684
W5P8F9	W5P8F9_SHEEP Uncharacterized protein OS=Ovis aries PE=4 SV=1	1	1	1.44084	2.02157	3.59594	2.96459
W5P9U7	W5P9U7_SHEEP Uncharacterized protein OS=Ovis aries GN=LOC101104114 PE=3 SV=1	1	1	-2.60079	0.71509	11.7415	1.52918
W5PD71	W5PD71_SHEEP Uncharacterized protein OS=Ovis aries GN=CRP PE=4 SV=1	1	1	-0.383385	-0.420581	1.50938	1.25935
W5PDN8	W5PDN8_SHEEP Uncharacterized protein OS=Ovis aries GN=NUP160 PE=4 SV=1	1	1	0.573083	2.23578	1.70394	3.44692
W5PIP4	W5PIP4_SHEEP Uncharacterized protein OS=Ovis aries GN=AZU1 PE=3 SV=1	1	1	-1.86749	-0.528044	5.86314	1.36843
W5PIZ3	W5PIZ3_SHEEP Uncharacterized protein (Fragment) OS=Ovis aries GN=ADRBK1 PE=3 SV=1	1	1	0.304063	0.480842	1.34725	1.3305
W5PNZ7	W5PNZ7_SHEEP Uncharacterized protein OS=Ovis aries GN=RFC1 PE=4 SV=1	1	1	-1.82211	-0.0847083	7.07555	1.0516
W5PQZ3	W5PQZ3_SHEEP Uncharacterized protein (Fragment) OS=Ovis aries GN=MLXIP PE=4 SV=1	1	1	-0.384962	0.42418	1.41126	1.26181
W5PQZ6	W5PQZ6_SHEEP Uncharacterized protein OS=Ovis aries GN=UBA7 PE=4 SV=1	1	1	2.5656	-1.11748	10.1622	1.85652
W5PRE9	W5PRE9_SHEEP Uncharacterized protein OS=Ovis aries GN=CCDC160 PE=4 SV=1	1	1	0.90823	0.197704	2.36344	1.12458
W5PSA3	W5PSA3_SHEEP Uncharacterized protein OS=Ovis aries GN=TCN1 PE=4 SV=1	1	1	-1.1546	0.194825	3.10143	1.12294
W5PSV2	W5PSV2_SHEEP Uncharacterized protein OS=Ovis aries GN=TRIP11 PE=4 SV=1	1	1	0.57465	-5.30737	1.85353	18.3504
W5PUC2	W5PUC2_SHEEP Uncharacterized protein OS=Ovis aries GN=ACADS PE=4 SV=1	1	1	-1.0689	-1.07836	3.15154	1.83703
W5PUH5	W5PUH5_SHEEP Uncharacterized protein OS=Ovis aries GN=LGMN PE=4 SV=1	1	1	0.388326	1.18366	1.51744	1.90635
W5PUT0	W5PUT0_SHEEP Uncharacterized protein OS=Ovis aries GN=LOC101116991 PE=3 SV=1	1	1	-0.296975	2.73279	1.37563	4.66897
W5PWQ6	W5PWQ6_SHEEP Uncharacterized protein OS=Ovis aries GN=RTL1 PE=4 SV=1	1	1	0.637917	2.48123	1.98383	4.05163
W5Q160	W5Q160_SHEEP Uncharacterized protein OS=Ovis aries GN=KRT10 PE=3 SV=1	1	1	0.523124	0.435927	1.62659	1.29551
W5Q916	W5Q916_SHEEP Uncharacterized protein OS=Ovis aries GN=CMSS1 PE=4 SV=1	1	1	0.139663	0.273901	1.13869	1.15897
W5Q9J5	W5Q9J5_SHEEP Uncharacterized protein OS=Ovis aries GN=GPR128 PE=4 SV=1	1	1	0.845756	0.755611	2.17654	1.56638
W5QA54	W5QA54_SHEEP Uncharacterized protein OS=Ovis aries GN=LOC101119629 PE=4 SV=1	1	1	-1.0057	1.5057	2.94474	2.44596
W5QA64	W5QA64_SHEEP Uncharacterized protein OS=Ovis aries GN=LOC101119895 PE=4 SV=1	1	1	0.436167	0.531191	1.5974	1.37091
W5QAS4	W5QAS4_SHEEP Uncharacterized protein (Fragment) OS=Ovis aries PE=4 SV=1	1	1	0.158526	-0.163801	1.16198	1.09396
W5QBS2	W5QBS2_SHEEP Uncharacterized protein OS=Ovis aries GN=FBXL17 PE=4 SV=1	1	1	0.383539	-0.433935	1.45641	1.27148
W5QC85	W5QC85_SHEEP Uncharacterized protein (Fragment) OS=Ovis aries GN=NRARP PE=4 SV=1	1	1	-1.81639	-0.815751	5.93332	1.58412
W5QDP1	W5QDP1_SHEEP Uncharacterized protein OS=Ovis aries GN=RBM23 PE=4 SV=1	1	1	0.129495	0.489205	1.14919	1.31765
W5QF56	W5QF56_SHEEP Uncharacterized protein OS=Ovis aries PE=4 SV=1	1	1	0.177961	-1.39607	1.21058	2.29125
W5QFZ2	W5QFZ2_SHEEP Uncharacterized protein OS=Ovis aries GN=DTX3L PE=4 SV=1	1	1	1.63364	1.84122	4.96001	2.98462
X5D9V4	X5D9V4_MUNVU Gamma fibrinogen (Fragment) OS=Muntiacus vuquangensis PE=4 SV=1	1	1	0.958062	1.51168	2.55782	2.45413
A0A1F3	LDHA_BOSMU L-lactate dehydrogenase A chain OS=Bos mutus grunniens GN=LDHA PE=2 SV=3	1		-0.563007		1.73656
A0JNJ5	MYL1_BOVIN Myosin light chain 1/3, skeletal muscle isoform OS=Bos taurus GN=MYL1 PE=2 SV=1	1		0.596574		1.89766
A3KN27	K2C74_BOVIN Keratin, type II cytoskeletal 74 OS=Bos taurus GN=KRT74 PE=2 SV=1	1		0.456904		1.63337
A4FUA8	CAZA1_BOVIN F-actin-capping protein subunit alpha-1 OS=Bos taurus GN=CAPZA1 PE=2 SV=1	1		-1.51648		4.42189
A4FV37	PRDBP_BOVIN Protein kinase C delta-binding protein OS=Bos taurus GN=PRKCDBP PE=2 SV=1	1		1.31834		3.27906
A5D7F8	SH3R1_BOVIN E3 ubiquitin-protein ligase SH3RF1 OS=Bos taurus GN=SH3RF1 PE=2 SV=1	1		-2.77		15.1099
A5D9D4	MSTO1_BOVIN Protein misato homolog 1 OS=Bos taurus GN=MSTO1 PE=2 SV=2	1		0.495311		1.70232
A6QQS3	SPERT_BOVIN Spermatid-associated protein OS=Bos taurus GN=SPERT PE=2 SV=2	1		-1.83422		7.16898
A6QR20	ANR32_BOVIN Ankyrin repeat domain-containing protein 32 OS=Bos taurus GN=ANKRD32 PE=2 SV=2	1		0.311475		1.3972
A7YWC4	ATAD3_BOVIN ATPase family AAA domain-containing protein 3 OS=Bos taurus GN=ATAD3 PE=2 SV=1	1		0.623908		1.95418
B5T255	PGRP1_BOSIN Peptidoglycan recognition protein 1 OS=Bos indicus GN=PGLYRP1 PE=3 SV=1	1		-1.83207		6.02514
E1B7Q7	TRIPC_BOVIN E3 ubiquitin-protein ligase TRIP12 OS=Bos taurus GN=TRIP12 PE=2 SV=2	1		1.17698		3.17014
F1N2W9	MCM9_BOVIN DNA helicase MCM9 OS=Bos taurus GN=MCM9 PE=3 SV=2	1		-0.0116772		1.01262
O18965	KCNH1_BOVIN Potassium voltage-gated channel subfamily H member 1 OS=Bos taurus GN=KCNH1 PE=2 SV=2	1		0.130051		1.13597
O77698	TRFL_BUBBU Lactotransferrin OS=Bubalus bubalis GN=LTF PE=1 SV=1	1		-0.378038		1.50074
P00426	COX5A_BOVIN Cytochrome c oxidase subunit 5A, mitochondrial OS=Bos taurus GN=COX5A PE=1 SV=2	1		-0.0989417		1.10185
P01045	KNG2_BOVIN Kininogen-2 OS=Bos taurus GN=KNG2 PE=1 SV=1	1		0.0757125		1.07434
P02721	ATP5J_BOVIN ATP synthase-coupling factor 6, mitochondrial OS=Bos taurus GN=ATP5J PE=1 SV=2	1		-3.0854		20.5859
P04272	ANXA2_BOVIN Annexin A2 OS=Bos taurus GN=ANXA2 PE=1 SV=2	1		-0.771517		2.13038
P06868	PLMN_BOVIN Plasminogen OS=Bos taurus GN=PLG PE=1 SV=2	1		0.839259		2.27664
P08728	K1C19_BOVIN Keratin, type I cytoskeletal 19 OS=Bos taurus GN=KRT19 PE=2 SV=1	1		1.27038		3.91248
P08904	RNAS6_BOVIN Ribonuclease K6 OS=Bos taurus GN=RNASE6 PE=1 SV=3	1		-1.24707		3.39574
P10568	MYO1A_BOVIN Unconventional myosin-Ia OS=Bos taurus GN=MYO1A PE=2 SV=1	1		-0.10421		1.11841
P11178	ODBA_BOVIN 2-oxoisovalerate dehydrogenase subunit alpha, mitochondrial OS=Bos taurus GN=BCKDHA PE=1 SV=1	1		0.706946		1.9997
P17690	APOH_BOVIN Beta-2-glycoprotein 1 OS=Bos taurus GN=APOH PE=1 SV=4	1		0.171883		1.18352
P23727	P85A_BOVIN Phosphatidylinositol 3-kinase regulatory subunit alpha OS=Bos taurus GN=PIK3R1 PE=1 SV=1	1		0.548179		1.80157
P26779	SAP_BOVIN Prosaposin OS=Bos taurus GN=PSAP PE=1 SV=3	1		0.164545		1.19327
P26882	PPID_BOVIN Peptidyl-prolyl cis-trans isomerase D OS=Bos taurus GN=PPID PE=1 SV=6	1		-2.04268		8.96707
P27214	ANX11_BOVIN Annexin A11 OS=Bos taurus GN=ANXA11 PE=1 SV=1	1		-0.678934		2.07315
P28800	A2AP_BOVIN Alpha-2-antiplasmin OS=Bos taurus GN=SERPINF2 PE=1 SV=2	1		0.309918		1.355
P30404	PPIF_BOVIN Peptidyl-prolyl cis-trans isomerase F, mitochondrial OS=Bos taurus GN=PPIF PE=1 SV=3	1		-2.59792		11.7084
P43477	DPEP1_SHEEP Dipeptidase 1 OS=Ovis aries GN=DPEP1 PE=1 SV=1	1		-0.360643		1.47296
P48616	VIME_BOVIN Vimentin OS=Bos taurus GN=VIM PE=1 SV=3	1		0.4135		1.55899
P49929	SC52_SHEEP Cathelin-related peptide SC5 OS=Ovis aries PE=1 SV=1	1		1.81883		7.05093
P54229	CTHL5_BOVIN Cathelicidin-5 OS=Bos taurus GN=CATHL5 PE=1 SV=1	1		-5.07836		91.982
P80724	BASP1_BOVIN Brain acid soluble protein 1 OS=Bos taurus GN=BASP1 PE=1 SV=3	1		-1.80195		6.92585
P82670	RT10_BOVIN 28S ribosomal protein S10, mitochondrial OS=Bos taurus GN=MRPS10 PE=1 SV=2	1		-0.243573		1.29895
P84482	FIBA_AMMLE Fibrinogen alpha chain (Fragment) OS=Ammotragus lervia GN=FGA PE=1 SV=1	1		0.0105078		1.00982
Q08D88	NFIL3_BOVIN Nuclear factor interleukin-3-regulated protein OS=Bos taurus GN=NFIL3 PE=2 SV=1	1		-0.0426274		1.04684
Q08DN8	FLOT1_BOVIN Flotillin-1 OS=Bos taurus GN=FLOT1 PE=2 SV=1	1		0.647528		2.00439
Q08DP0	PGM1_BOVIN Phosphoglucomutase-1 OS=Bos taurus GN=PGM1 PE=2 SV=1	1		-0.43591		1.59697
Q0IIM1	RN168_BOVIN E3 ubiquitin-protein ligase RNF168 OS=Bos taurus GN=RNF168 PE=2 SV=2	1		-1.63697		5.8003
Q0P593	DAW1_BOVIN Dynein assembly factor with WDR repeat domains 1 OS=Bos taurus GN=DAW1 PE=2 SV=1	1		0.394465		1.52744
Q0VCM5	ITIH1_BOVIN Inter-alpha-trypsin inhibitor heavy chain H1 OS=Bos taurus GN=ITIH1 PE=2 SV=1	1		0.00512552		1.00552
Q148H5	K2C71_BOVIN Keratin, type II cytoskeletal 71 OS=Bos taurus GN=KRT71 PE=2 SV=1	1		-0.509138		1.64725
Q148J6	ARPC4_BOVIN Actin-related protein 2/3 complex subunit 4 OS=Bos taurus GN=ARPC4 PE=1 SV=3	1		-0.971698		2.83899
Q1JPH6	IF4H_BOVIN Eukaryotic translation initiation factor 4H OS=Bos taurus GN=EIF4H PE=2 SV=1	1		-2.44605		9.32069
Q1LZD9	PSPC1_BOVIN Paraspeckle component 1 OS=Bos taurus GN=PSPC1 PE=2 SV=1	1		0.156374		1.18285
Q1RMS2	PYRG2_BOVIN CTP synthase 2 OS=Bos taurus GN=CTPS2 PE=2 SV=1	1		-0.143236		1.16627
Q28115	GFAP_BOVIN Glial fibrillary acidic protein OS=Bos taurus GN=GFAP PE=1 SV=2	1		0.180416		1.1779
Q28146	NRX1A_BOVIN Neurexin-1 OS=Bos taurus GN=NRXN1 PE=1 SV=1	1		0.159025		1.18623
Q29451	MA2B1_BOVIN Lysosomal alpha-mannosidase OS=Bos taurus GN=MAN2B1 PE=1 SV=4	1		-0.846797		2.19788
Q29RU4	CO6_BOVIN Complement component C6 OS=Bos taurus GN=C6 PE=2 SV=1	1		3.03871		26.2436
Q29S22	DDX47_BOVIN Probable ATP-dependent RNA helicase DDX47 OS=Bos taurus GN=DDX47 PE=2 SV=1	1		0.203876		1.22122
Q2HJB9	TMM98_BOVIN Transmembrane protein 98 OS=Bos taurus GN=TMEM98 PE=2 SV=1	1		-0.575476		1.85518
Q2HJJ0	KLC4_BOVIN Kinesin light chain 4 OS=Bos taurus GN=KLC4 PE=2 SV=2	1		-0.784878		2.32297
Q2KIQ2	MNS1_BOVIN Meiosis-specific nuclear structural protein 1 OS=Bos taurus GN=MNS1 PE=2 SV=2	1		-0.529811		1.68096
Q2KIT0	HP20_BOVIN Protein HP-20 homolog OS=Bos taurus PE=2 SV=1	1		0.647284		1.88612
Q2KJ64	ARGI1_BOVIN Arginase-1 OS=Bos taurus GN=ARG1 PE=2 SV=1	1		1.57716		5.43911
Q2KJD0	TBB5_BOVIN Tubulin beta-5 chain OS=Bos taurus GN=TUBB5 PE=2 SV=1	1		-0.754104		2.04249
Q2T9W8	ANR61_BOVIN Ankyrin repeat domain-containing protein 61 OS=Bos taurus GN=ANKRD61 PE=2 SV=1	1		-2.28103		11.5818
Q2T9X8	SPICE_BOVIN Spindle and centriole-associated protein 1 OS=Bos taurus GN=SPICE1 PE=2 SV=1	1		0.356743		1.41865
Q2TA14	PCP_BOVIN Lysosomal Pro-X carboxypeptidase OS=Bos taurus GN=PRCP PE=2 SV=1	1		-1.74218		5.51697
Q2TBL8	CDK10_BOVIN Cyclin-dependent kinase 10 OS=Bos taurus GN=CDK10 PE=2 SV=1	1		0.223018		1.2706
Q2TBV6	CC124_BOVIN Coiled-coil domain-containing protein 124 OS=Bos taurus GN=CCDC124 PE=2 SV=1	1		0.0509017		1.05618
Q2TBX5	SSRD_BOVIN Translocon-associated protein subunit delta OS=Bos taurus GN=SSR4 PE=2 SV=1	1		-0.330651		1.42629
Q32LP2	RADI_BOVIN Radixin OS=Bos taurus GN=RDX PE=2 SV=1	1		-0.173052		1.16869
Q32PB8	RS21_BOVIN 40S ribosomal protein S21 OS=Bos taurus GN=RPS21 PE=3 SV=1	1		-1.33268		4.18372
Q3MHM5	TBB4B_BOVIN Tubulin beta-4B chain OS=Bos taurus GN=TUBB4B PE=2 SV=1	1		-2.64101		11.1353
Q3MHM6	CTNA1_BOVIN Catenin alpha-1 OS=Bos taurus GN=CTNNA1 PE=2 SV=1	1		1.26146		3.87523
Q3SYW9	CHTOP_BOVIN Chromatin target of PRMT1 protein OS=Bos taurus GN=CHTOP PE=2 SV=1	1		1.18114		3.55497
Q3SZ18	HPRT_BOVIN Hypoxanthine-guanine phosphoribosyltransferase OS=Bos taurus GN=HPRT1 PE=2 SV=3	1		-1.67816		6.06216
Q3SZ41	SUH_BOVIN Recombining binding protein suppressor of hairless OS=Bos taurus GN=RBPJ PE=2 SV=1	1		1.12048		3.33075
Q3SZ62	PGAM1_BOVIN Phosphoglycerate mutase 1 OS=Bos taurus GN=PGAM1 PE=2 SV=3	1		-1.42365		3.75832
Q3SZJ5	GATA5_BOVIN Transcription factor GATA-5 OS=Bos taurus GN=GATA5 PE=2 SV=1	1		0.408751		1.49286
Q3SZM3	CQ062_BOVIN Uncharacterized protein C17orf62 homolog OS=Bos taurus PE=2 SV=1	1		-1.15006		3.43841
Q3T025	RL17_BOVIN 60S ribosomal protein L17 OS=Bos taurus GN=RPL17 PE=2 SV=3	1		-2.66411		17.4771
Q3T052	ITIH4_BOVIN Inter-alpha-trypsin inhibitor heavy chain H4 OS=Bos taurus GN=ITIH4 PE=1 SV=1	1		-0.733032		2.19717
Q3T0E5	APMAP_BOVIN Adipocyte plasma membrane-associated protein OS=Bos taurus GN=APMAP PE=2 SV=1	1		-0.650723		2.01136
Q3T149	HSPB1_BOVIN Heat shock protein beta-1 OS=Bos taurus GN=HSPB1 PE=2 SV=1	1		-0.874968		2.35774
Q3ZBG5	BAG2_BOVIN BAG family molecular chaperone regulator 2 OS=Bos taurus PE=2 SV=1	1		-2.70717		18.3057
Q3ZC89	MAP2_BOVIN Methionine aminopeptidase 2 OS=Bos taurus GN=METAP2 PE=2 SV=1	1		1.28332		3.51842
Q3ZCJ8	CATC_BOVIN Dipeptidyl peptidase 1 OS=Bos taurus GN=CTSC PE=2 SV=1	1		-0.627693		1.81204
Q3ZCL8	SH3L3_BOVIN SH3 domain-binding glutamic acid-rich-like protein 3 OS=Bos taurus GN=SH3BGRL3 PE=3 SV=1	1		-0.890216		2.32347
Q56JY1	RL35A_BOVIN 60S ribosomal protein L35a OS=Bos taurus GN=RPL35A PE=3 SV=1	1		-0.737726		2.01111
Q56K14	RLA1_BOVIN 60S acidic ribosomal protein P1 OS=Bos taurus GN=RPLP1 PE=3 SV=1	1		-1.02307		2.72637
Q58DH8	FEN1_BOVIN Flap endonuclease 1 OS=Bos taurus GN=FEN1 PE=2 SV=1	1		0.703458		1.88138
Q58DM8	ECHM_BOVIN Enoyl-CoA hydratase, mitochondrial OS=Bos taurus GN=ECHS1 PE=2 SV=1	1		-0.217764		1.23797
Q58DW5	RL5_BOVIN 60S ribosomal protein L5 OS=Bos taurus GN=RPL5 PE=2 SV=3	1		-0.953913		2.78548
Q5E9E3	C1QA_BOVIN Complement C1q subcomponent subunit A OS=Bos taurus GN=C1QA PE=2 SV=1	1		-0.428415		1.58416
Q5E9N0	BYST_BOVIN Bystin OS=Bos taurus GN=BYSL PE=2 SV=1	1		1.05634		3.10917
Q5EA24	MINA_BOVIN Bifunctional lysine-specific demethylase and histidyl-hydroxylase MINA OS=Bos taurus GN=MINA PE=2 SV=1	1		-1.06421		3.13558
Q645M6	FADD_BOVIN FAS-associated death domain protein OS=Bos taurus GN=FADD PE=2 SV=1	1		0.673192		2.06042
Q6B411	LYSM_BOVIN Lysozyme C, milk isozyme OS=Bos taurus PE=2 SV=1	1		0.342913		1.39955
Q6XUZ5	IDHC_SHEEP Isocitrate dehydrogenase [NADP] cytoplasmic OS=Ovis aries GN=IDH1 PE=2 SV=1	1		0.268688		1.26873
Q9BDR7	FCERG_BOVIN High affinity immunoglobulin epsilon receptor subunit gamma OS=Bos taurus GN=FCER1G PE=3 SV=1	1		-2.40496		10.5651
Q9BGI0	GABT_BOVIN 4-aminobutyrate aminotransferase, mitochondrial OS=Bos taurus GN=ABAT PE=2 SV=1	1		1.04314		3.06537
Q9MYM4	LYAG_BOVIN Lysosomal alpha-glucosidase OS=Bos taurus GN=GAA PE=2 SV=1	1		-0.521477		1.75074
Q9TT36	THBG_BOVIN Thyroxine-binding globulin OS=Bos taurus GN=SERPINA7 PE=2 SV=1	1		0.216001		1.23583
Q9TU23	CE290_BOVIN Centrosomal protein of 290 kDa (Fragment) OS=Bos taurus GN=CEP290 PE=1 SV=2	1		-0.150503		1.17541
Q9TUG3	HSP72_CAPHI Heat shock-related 70 kDa protein 2 OS=Capra hircus GN=HSPA2 PE=3 SV=1	1		-1.0928		2.6762
Q9XTA2	PPCE_BOVIN Prolyl endopeptidase OS=Bos taurus GN=PREP PE=2 SV=1	1		-0.128704		1.14822
A0A059UJP6	A0A059UJP6_BUBBU MHC class II antigen OS=Bubalus bubalis GN=BuLA-DMB PE=2 SV=1	1		0.215407		1.26025
A0JNE9	A0JNE9_BOVIN CTP synthase OS=Bos taurus GN=CTPS PE=2 SV=1	1		0.786241		2.32637
A1L5B6	A1L5B6_BOVIN Annexin OS=Bos taurus GN=ANXA5 PE=2 SV=1	1		-0.549019		1.80343
A2P2I4	A2P2I4_SHEEP VH region (Fragment) OS=Ovis aries GN=VH PE=2 SV=1	1		0.446376		1.61502
A3KMV3	A3KMV3_BOVIN E3 ubiquitin-protein ligase OS=Bos taurus GN=WWP2 PE=2 SV=1	1		0.960435		2.80486
A4FUY8	A4FUY8_BOVIN IK protein OS=Bos taurus GN=IK PE=2 SV=1	1		0.566417		1.83727
A5D7I5	A5D7I5_BOVIN FGD1 protein OS=Bos taurus GN=FGD1 PE=2 SV=1	1		-0.131936		1.15221
A5D7R2	A5D7R2_BOVIN NOC3L protein OS=Bos taurus GN=NOC3L PE=2 SV=1	1		-2.02393		7.27164
A5PJW8	A5PJW8_BOVIN DNA-directed RNA polymerase OS=Bos taurus GN=POLR2B PE=2 SV=1	1		6.78472		1459.55
A6H714	A6H714_BOVIN SKIV2L2 protein OS=Bos taurus GN=SKIV2L2 PE=2 SV=1	1		0.587719		1.87971
A6QLC3	A6QLC3_BOVIN Putative uncharacterized protein (Fragment) OS=Bos taurus PE=2 SV=1	1		-0.356164		1.46591
A6QLH9	A6QLH9_BOVIN ZMYM2 protein OS=Bos taurus GN=ZMYM2 PE=2 SV=1	1		1.39178		4.45742
A6QLS8	A6QLS8_BOVIN BRWD2 protein OS=Bos taurus GN=BRWD2 PE=2 SV=1	1		0.0947677		1.10712
A6QLX6	A6QLX6_BOVIN GALNT12 protein OS=Bos taurus GN=GALNT12 PE=2 SV=1	1		-0.121242		1.13905
A6QNL1	A6QNL1_BOVIN PTPRC protein (Fragment) OS=Bos taurus GN=PTPRC PE=2 SV=1	1		-0.772137		2.29143
A6QQ82	A6QQ82_BOVIN Uncharacterized protein OS=Bos taurus GN=WDR38 PE=2 SV=2	1		-1.24905		3.06407
A6QR61	A6QR61_BOVIN SNX12 protein OS=Bos taurus GN=SNX12 PE=2 SV=1	1		-0.300914		1.38145
A7E356	A7E356_BOVIN ZBTB1 protein (Fragment) OS=Bos taurus GN=ZBTB1 PE=2 SV=1	1		-3.6053		27.5312
A7Z074	A7Z074_BOVIN DTX3 protein OS=Bos taurus GN=DTX3 PE=2 SV=1	1		0.759022		2.25944
A7Z077	A7Z077_BOVIN LOC510651 protein OS=Bos taurus GN=LOC510651 PE=2 SV=1	1		-0.904316		2.64092
A8IY89	A8IY89_9CETA Gamma-fibrinogen (Fragment) OS=Moschus sp. JEG-2007 GN=FGG PE=4 SV=1	1		0.62613		1.77851
A9CSR6	A9CSR6_BOVIN Cytochrome P450 1B1 (Fragment) OS=Bos taurus GN=CYP1B1 PE=2 SV=1	1		0.660353		2.0322
B0FZM7	B0FZM7_SHEEP Transaldolase 1 (Fragment) OS=Ovis aries PE=2 SV=1	1		-2.12173		8.0035
B3FXL6	B3FXL6_BOVIN Interleukin-1 receptor-associated kinase 4 transcript variant 1 OS=Bos taurus GN=Irak4 PE=2 SV=1	1		-1.60371		5.59637
B3VHM9	B3VHM9_CAPHI Albumin (Fragment) OS=Capra hircus PE=2 SV=1	1		1.34013		3.7199
B5B304	B5B304_SHEEP Complement factor H (Fragment) OS=Ovis aries GN=CFH PE=2 SV=1	1		-1.65732		4.8044
B6D596	B6D596_BUBBU Pregnancy-associated glycoprotein 1 OS=Bubalus bubalis GN=PAG-1 PE=2 SV=5	1		-0.279403		1.34992
C0L7L1	C0L7L1_OVICA Interferon tau (Fragment) OS=Ovis canadensis mexicana GN=IFNT PE=3 SV=1	1		1.54243		5.23999
C1JGV6	C1JGV6_BOVIN Boule OS=Bos taurus GN=BOLL PE=2 SV=1	1		1.0389		3.05141
C7EDP2	C7EDP2_CEREL Heat shock 70kDa protein 5 isoform 2 OS=Cervus elaphus GN=HSPA5 PE=2 SV=1	1		-0.912238		2.6635
C8BKC5	C8BKC5_SHEEP Peroxiredoxin 2 OS=Ovis aries GN=PRDX2 PE=2 SV=1	1		-1.1775		3.54112
C8BKE3	C8BKE3_SHEEP Matrix metallopeptidase 13 OS=Ovis aries GN=MMP13 PE=2 SV=1	1		6.11429		710.289
C9EH46	C9EH46_BOVIN Growth arrest-specific 7 isoform OS=Bos taurus GN=Gas7 PE=2 SV=1	1		-0.396291		1.53045
D1LTZ8	D1LTZ8_SHEEP WDR repeat domain 46 (Fragment) OS=Ovis aries PE=4 SV=1	1		1.10578		3.27865
E1B718	E1B718_BOVIN Uncharacterized protein OS=Bos taurus GN=FMNL3 PE=4 SV=2	1		0.350135		1.38488
E1B867	E1B867_BOVIN Uncharacterized protein OS=Bos taurus GN=ADAM17 PE=4 SV=1	1		-0.762874		2.26875
E1B8G5	E1B8G5_BOVIN Uncharacterized protein OS=Bos taurus GN=GIPR PE=4 SV=1	1		1.85121		6.13916
E1B8L8	E1B8L8_BOVIN Uncharacterized protein OS=Bos taurus GN=FCAMR PE=4 SV=1	1		0.975293		2.84994
E1B8U8	E1B8U8_BOVIN Uncharacterized protein (Fragment) OS=Bos taurus GN=CC2D2A PE=4 SV=2	1		2.42385		10.7618
E1B9B0	E1B9B0_BOVIN Uncharacterized protein OS=Bos taurus GN=STAG3 PE=4 SV=2	1		0.510678		1.73046
E1B9Q2	E1B9Q2_BOVIN Uncharacterized protein OS=Bos taurus GN=CLK2 PE=4 SV=1	1		0.234376		1.28619
E1B9W6	E1B9W6_BOVIN Adenylate cyclase type 10 OS=Bos taurus GN=ADCY10 PE=3 SV=2	1		1.23665		3.77328
E1B9Y5	E1B9Y5_BOVIN Serine/threonine-protein phosphatase (Fragment) OS=Bos taurus GN=PPEF2 PE=3 SV=2	1		1.45006		4.74517
E1BA17	E1BA17_BOVIN Uncharacterized protein OS=Bos taurus GN=COL14A1 PE=4 SV=2	1		2.78233		12.9169
E1BA51	E1BA51_BOVIN Uncharacterized protein OS=Bos taurus GN=UBXN10 PE=4 SV=2	1		1.00864		2.95391
E1BAM1	E1BAM1_BOVIN Uncharacterized protein OS=Bos taurus GN=ANKRD35 PE=4 SV=1	1		1.23608		3.77107
E1BAW5	E1BAW5_BOVIN Uncharacterized protein OS=Bos taurus GN=TRIM36 PE=4 SV=1	1		-1.69051		6.14325
E1BB30	E1BB30_BOVIN Uncharacterized protein OS=Bos taurus GN=ZNF354C PE=4 SV=2	1		-0.260786		1.29131
E1BB46	E1BB46_BOVIN Uncharacterized protein OS=Bos taurus GN=SH3BP4 PE=4 SV=1	1		0.60011		1.90488
E1BBB5	E1BBB5_BOVIN Uncharacterized protein OS=Bos taurus GN=SETD5 PE=4 SV=2	1		-0.00847805		1.00915
E1BC38	E1BC38_BOVIN Uncharacterized protein OS=Bos taurus GN=CD248 PE=4 SV=2	1		2.27599		9.30979
E1BC93	E1BC93_BOVIN Uncharacterized protein OS=Bos taurus GN=PCM1 PE=4 SV=2	1		-1.75009		6.54944
E1BCC9	E1BCC9_BOVIN Uncharacterized protein OS=Bos taurus PE=4 SV=2	1		-1.12186		3.33612
E1BCE2	E1BCE2_BOVIN Uncharacterized protein OS=Bos taurus GN=LOC530553 PE=3 SV=2	1		0.122101		1.1401
E1BD50	E1BD50_BOVIN Uncharacterized protein OS=Bos taurus GN=TTC33 PE=4 SV=1	1		-0.918067		2.68016
E1BE05	E1BE05_BOVIN Uncharacterized protein OS=Bos taurus GN=ENGASE PE=4 SV=2	1		0.281495		1.35294
E1BE25	E1BE25_BOVIN Uncharacterized protein OS=Bos taurus GN=FLNC PE=4 SV=1	1		0.791399		2.1159
E1BE82	E1BE82_BOVIN Uncharacterized protein OS=Bos taurus GN=PUM1 PE=4 SV=2	1		0.146113		1.154
E1BEI0	E1BEI0_BOVIN Uncharacterized protein (Fragment) OS=Bos taurus GN=API5 PE=4 SV=2	1		0.240109		1.29413
E1BEL6	E1BEL6_BOVIN Uncharacterized protein OS=Bos taurus GN=NRP2 PE=4 SV=1	1		-0.219564		1.26589
E1BF29	E1BF29_BOVIN Uncharacterized protein OS=Bos taurus GN=KIF11 PE=3 SV=2	1		0.709906		2.00551
E1BFW7	E1BFW7_BOVIN Uncharacterized protein OS=Bos taurus GN=RFX7 PE=4 SV=2	1		-0.492669		1.69733
E1BH40	E1BH40_BOVIN Uncharacterized protein OS=Bos taurus GN=MYCBP2 PE=4 SV=2	1		-0.263724		1.32742
E1BH89	E1BH89_BOVIN DNA replication licensing factor MCM6 OS=Bos taurus GN=MCM6 PE=3 SV=2	1		-0.31564		1.40348
E1BHN4	E1BHN4_BOVIN Uncharacterized protein OS=Bos taurus GN=RNF213 PE=4 SV=2	1		1.3512		4.26716
E1BHS1	E1BHS1_BOVIN Uncharacterized protein OS=Bos taurus GN=CARD14 PE=4 SV=1	1		-2.92361		15.1627
E1BI42	E1BI42_BOVIN Uncharacterized protein OS=Bos taurus GN=CCDC158 PE=4 SV=2	1		-0.380982		1.50549
E1BIF7	E1BIF7_BOVIN Uncharacterized protein OS=Bos taurus GN=SH3BP5 PE=4 SV=1	1		-0.75042		2.23863
E1BIG2	E1BIG2_BOVIN Uncharacterized protein OS=Bos taurus GN=NF2 PE=4 SV=2	1		1.10672		3.28195
E1BIJ5	E1BIJ5_BOVIN Uncharacterized protein OS=Bos taurus GN=N4BP2 PE=4 SV=2	1		-0.603524		1.91198
E1BIQ2	E1BIQ2_BOVIN Uncharacterized protein OS=Bos taurus GN=AGAP2 PE=4 SV=2	1		0.63643		1.82707
E1BIT6	E1BIT6_BOVIN Uncharacterized protein OS=Bos taurus GN=ALOXE3 PE=3 SV=1	1		0.365592		1.48081
E1BJ16	E1BJ16_BOVIN Uncharacterized protein OS=Bos taurus GN=MUM1L1 PE=4 SV=2	1		0.68002		2.07563
E1BJF4	E1BJF4_BOVIN DNA polymerase OS=Bos taurus GN=POLA1 PE=3 SV=1	1		0.389269		1.51893
E1BJL2	E1BJL2_BOVIN Uncharacterized protein OS=Bos taurus GN=PCGF6 PE=4 SV=1	1		1.30987		3.61111
E1BJZ4	E1BJZ4_BOVIN Uncharacterized protein OS=Bos taurus GN=GCC1 PE=4 SV=1	1		1.0933		3.235
E1BK83	E1BK83_BOVIN Uncharacterized protein OS=Bos taurus GN=RPP25 PE=4 SV=2	1		0.412802		1.55782
E1BKM6	E1BKM6_BOVIN Uncharacterized protein OS=Bos taurus GN=TAOK2 PE=4 SV=2	1		0.0469314		1.04461
E1BKR4	E1BKR4_BOVIN Uncharacterized protein OS=Bos taurus GN=NOL10 PE=4 SV=2	1		-0.785069		2.32347
E1BKY5	E1BKY5_BOVIN Uncharacterized protein OS=Bos taurus GN=LRTM2 PE=4 SV=1	1		-0.216551		1.23649
E1BKZ0	E1BKZ0_BOVIN Uncharacterized protein OS=Bos taurus GN=PCNT PE=4 SV=2	1		2.04735		6.47767
E1BL00	E1BL00_BOVIN Uncharacterized protein OS=Bos taurus GN=PWP2 PE=4 SV=1	1		0.804132		2.37148
E1BLC3	E1BLC3_BOVIN Uncharacterized protein OS=Bos taurus GN=ANKRD26 PE=4 SV=2	1		-0.30065		1.38106
E1BLD1	E1BLD1_BOVIN Uncharacterized protein OS=Bos taurus GN=HECTD1 PE=4 SV=2	1		-0.55001		1.80519
E1BLG8	E1BLG8_BOVIN Uncharacterized protein OS=Bos taurus GN=AMPD2 PE=4 SV=2	1		0.618572		1.94303
E1BMB2	E1BMB2_BOVIN Uncharacterized protein OS=Bos taurus GN=SLC26A4 PE=4 SV=1	1		0.380186		1.5042
E1BMF6	E1BMF6_BOVIN Uncharacterized protein OS=Bos taurus GN=NAA16 PE=4 SV=2	1		1.46069		4.7996
E1BN16	E1BN16_BOVIN Uncharacterized protein OS=Bos taurus GN=CCDC18 PE=4 SV=2	1		0.0350959		1.03841
E1BND6	E1BND6_BOVIN Uncharacterized protein (Fragment) OS=Bos taurus GN=LRBA PE=4 SV=2	1		1.88047		7.53306
E1BNL1	E1BNL1_BOVIN Uncharacterized protein OS=Bos taurus GN=ABCC10 PE=3 SV=1	1		2.34064		9.17661
E1BNV4	E1BNV4_BOVIN Uncharacterized protein OS=Bos taurus GN=SRPK1 PE=3 SV=2	1		0.465822		1.6491
E1BPK0	E1BPK0_BOVIN Uncharacterized protein OS=Bos taurus GN=LOC526064 PE=4 SV=2	1		-2.94877		23.7246
E1BPP3	E1BPP3_BOVIN Uncharacterized protein OS=Bos taurus GN=CEP68 PE=4 SV=1	1		0.630598		1.79756
E1BPS1	E1BPS1_BOVIN Uncharacterized protein OS=Bos taurus GN=BRPF1 PE=4 SV=1	1		1.27299		3.92355
E1BPX9	E1BPX9_BOVIN Uncharacterized protein OS=Bos taurus GN=LRPPRC PE=4 SV=2	1		0.714864		2.1547
E5Q8J2	E5Q8J2_BUBBU Leukemia inhibitory factor OS=Bubalus bubalis GN=LIF PE=2 SV=1	1		0.462813		1.64378
F1MBL2	F1MBL2_BOVIN Uncharacterized protein (Fragment) OS=Bos taurus GN=TXNRD3 PE=3 SV=2	1		-4.62271		92.8957
F1MBT5	F1MBT5_BOVIN Uncharacterized protein (Fragment) OS=Bos taurus GN=BCR PE=4 SV=2	1		0.0093678		1.01011
F1MC41	F1MC41_BOVIN Uncharacterized protein (Fragment) OS=Bos taurus PE=3 SV=2	1		0.0748081		1.07609
F1MCQ4	F1MCQ4_BOVIN Uncharacterized protein OS=Bos taurus GN=GSDMB PE=4 SV=2	1		2.84897		13.4623
F1MD88	F1MD88_BOVIN Uncharacterized protein (Fragment) OS=Bos taurus GN=SHROOM4 PE=4 SV=2	1		-1.0919		2.91651
F1MDL6	F1MDL6_BOVIN Uncharacterized protein (Fragment) OS=Bos taurus GN=MCU PE=4 SV=1	1		-0.487918		1.61332
F1MEM4	F1MEM4_BOVIN Uncharacterized protein (Fragment) OS=Bos taurus GN=DHX8 PE=4 SV=1	1		-0.0390478		1.04283
F1MFK9	F1MFK9_BOVIN Uncharacterized protein OS=Bos taurus GN=MCF2 PE=4 SV=2	1		0.107381		1.12223
F1MFS1	F1MFS1_BOVIN Uncharacterized protein (Fragment) OS=Bos taurus GN=CSMD3 PE=4 SV=2	1		-0.790182		2.3362
F1MFW8	F1MFW8_BOVIN Uncharacterized protein (Fragment) OS=Bos taurus GN=NOC4L PE=4 SV=2	1		0.474028		1.66368
F1MGA9	F1MGA9_BOVIN Uncharacterized protein (Fragment) OS=Bos taurus GN=ZNF624 PE=4 SV=1	1		1.74406		6.50668
F1MGJ2	F1MGJ2_BOVIN Uncharacterized protein OS=Bos taurus GN=MYCL PE=4 SV=2	1		1.55175		4.57745
F1MH71	F1MH71_BOVIN Uncharacterized protein OS=Bos taurus GN=PHF2 PE=4 SV=2	1		-1.33525		4.19484
F1MHN4	F1MHN4_BOVIN Uncharacterized protein OS=Bos taurus GN=RICTOR PE=4 SV=2	1		1.24198		3.79502
F1MHW5	F1MHW5_BOVIN Uncharacterized protein (Fragment) OS=Bos taurus GN=LOC101903977 PE=4 SV=2	1		2.52663		15.0787
F1MJ11	F1MJ11_BOVIN Uncharacterized protein OS=Bos taurus GN=PKP4 PE=4 SV=2	1		0.770777		2.28802
F1MKW8	F1MKW8_BOVIN Salt-inducible kinase 2 OS=Bos taurus GN=SIK2 PE=4 SV=2	1		0.427177		1.58205
F1ML00	F1ML00_BOVIN ERI1 exoribonuclease 3 OS=Bos taurus GN=ERI3 PE=4 SV=1	1		-0.0221869		1.02411
F1ML89	F1ML89_BOVIN Uncharacterized protein OS=Bos taurus GN=CPS1 PE=3 SV=2	1		-0.31789		1.40687
F1MLJ5	F1MLJ5_BOVIN Oxysterol-binding protein OS=Bos taurus GN=OSBPL3 PE=3 SV=2	1		-0.681666		1.95079
F1MLY7	F1MLY7_BOVIN Uncharacterized protein (Fragment) OS=Bos taurus GN=ATR PE=4 SV=2	1		0.194749		1.23261
F1MMK8	F1MMK8_BOVIN Lysine--tRNA ligase OS=Bos taurus GN=KARS PE=3 SV=1	1		-0.0173921		1.01631
F1MML3	F1MML3_BOVIN Uncharacterized protein OS=Bos taurus GN=BCORL1 PE=4 SV=2	1		0.516076		1.74051
F1MMV0	F1MMV0_BOVIN Uncharacterized protein OS=Bos taurus GN=IBTK PE=4 SV=2	1		-0.765726		2.27575
F1MNU7	F1MNU7_BOVIN Uncharacterized protein OS=Bos taurus GN=YTHDC2 PE=4 SV=2	1		0.193365		1.23078
F1MP46	F1MP46_BOVIN Uncharacterized protein (Fragment) OS=Bos taurus GN=GRIN2C PE=4 SV=2	1		0.594653		1.89378
F1MQ37	F1MQ37_BOVIN Uncharacterized protein OS=Bos taurus GN=MYH9 PE=4 SV=2	1		-0.503649		1.7175
F1MQX0	F1MQX0_BOVIN Acetyl-coenzyme A synthetase (Fragment) OS=Bos taurus GN=ACSS1 PE=3 SV=2	1		0.915487		2.45327
F1MRA1	F1MRA1_BOVIN Uncharacterized protein (Fragment) OS=Bos taurus PE=4 SV=2	1		-0.491874		1.69593
F1MRD0	F1MRD0_BOVIN Actin, cytoplasmic 1 OS=Bos taurus GN=ACTB PE=3 SV=2	1		0.200574		1.20919
F1MRG2	F1MRG2_BOVIN Uncharacterized protein OS=Bos taurus GN=DTHD1 PE=4 SV=2	1		-0.210467		1.2536
F1MRP8	F1MRP8_BOVIN Uncharacterized protein OS=Bos taurus GN=PLEKHG1 PE=4 SV=2	1		1.07119		2.85779
F1MRT9	F1MRT9_BOVIN Uncharacterized protein (Fragment) OS=Bos taurus GN=UTRN PE=4 SV=2	1		-0.155017		1.18112
F1MTA8	F1MTA8_BOVIN Dynein assembly factor 1, axonemal OS=Bos taurus GN=DNAAF1 PE=4 SV=2	1		0.677412		1.83171
F1MUK0	F1MUK0_BOVIN Uncharacterized protein OS=Bos taurus PE=4 SV=2	1		-0.354789		1.46376
F1MVK1	F1MVK1_BOVIN Uncharacterized protein (Fragment) OS=Bos taurus PE=4 SV=2	1		0.30465		1.34802
F1MWG1	F1MWG1_BOVIN Uncharacterized protein OS=Bos taurus GN=OGDHL PE=4 SV=2	1		1.27753		3.35301
F1MWU6	F1MWU6_BOVIN Uncharacterized protein OS=Bos taurus GN=SLC26A10 PE=4 SV=2	1		-0.328209		1.42254
F1MX40	F1MX40_BOVIN Uncharacterized protein OS=Bos taurus GN=DDX46 PE=3 SV=1	1		-1.22163		3.71318
F1MXK4	F1MXK4_BOVIN Uncharacterized protein (Fragment) OS=Bos taurus GN=BRSK1 PE=4 SV=2	1		0.736776		2.206
F1MXQ0	F1MXQ0_BOVIN Uncharacterized protein OS=Bos taurus GN=ADAMTS12 PE=4 SV=2	1		-1.06519		3.13891
F1MY07	F1MY07_BOVIN Uncharacterized protein OS=Bos taurus GN=THAP9 PE=4 SV=2	1		0.309661		1.39449
F1MY44	F1MY44_BOVIN Uncharacterized protein OS=Bos taurus GN=HNRNPM PE=4 SV=2	1		1.94366		6.72178
F1MYU1	F1MYU1_BOVIN Uncharacterized protein (Fragment) OS=Bos taurus GN=SMARCC1 PE=4 SV=2	1		-0.612066		1.92959
F1MZM7	F1MZM7_BOVIN Uncharacterized protein OS=Bos taurus GN=SYDE2 PE=4 SV=2	1		1.05444		3.10275
F1MZS0	F1MZS0_BOVIN Uncharacterized protein OS=Bos taurus GN=CPNE7 PE=4 SV=2	1		2.26808		11.4234
F1MZU0	F1MZU0_BOVIN Uncharacterized protein (Fragment) OS=Bos taurus GN=DNAH6 PE=4 SV=2	1		0.240748		1.29502
F1MZU1	F1MZU1_BOVIN Uncharacterized protein (Fragment) OS=Bos taurus GN=LARP1 PE=4 SV=2	1		1.11696		3.31822
F1N0A3	F1N0A3_BOVIN Uncharacterized protein OS=Bos taurus GN=VPS37D PE=4 SV=2	1		-1.89885		7.68366
F1N0A8	F1N0A8_BOVIN Ubiquitin carboxyl-terminal hydrolase (Fragment) OS=Bos taurus GN=USP34 PE=3 SV=2	1		-0.278433		1.34853
F1N0D6	F1N0D6_BOVIN Tyrosine-protein kinase (Fragment) OS=Bos taurus GN=JAK1 PE=3 SV=2	1		0.690107		1.96696
F1N0E6	F1N0E6_BOVIN Uncharacterized protein OS=Bos taurus GN=VWA5A PE=4 SV=2	1		0.645697		1.8832
F1N0I1	F1N0I1_BOVIN Uncharacterized protein (Fragment) OS=Bos taurus GN=ZFAT PE=4 SV=1	1		-0.263887		1.3276
F1N153	F1N153_BOVIN Uncharacterized protein OS=Bos taurus GN=THOC2 PE=4 SV=2	1		0.541975		1.67074
F1N169	F1N169_BOVIN Uncharacterized protein OS=Bos taurus GN=FLNA PE=4 SV=2	1		-0.355651		1.46509
F1N1I6	F1N1I6_BOVIN Gelsolin OS=Bos taurus GN=GSN PE=4 SV=1	1		0.711043		1.96085
F1N2L7	F1N2L7_BOVIN Uncharacterized protein OS=Bos taurus GN=CRISP2 PE=4 SV=1	1		-7.21255		2309.99
F1N2Q4	F1N2Q4_BOVIN Uncharacterized protein (Fragment) OS=Bos taurus GN=KEL PE=4 SV=1	1		0.596233		1.79404
F1N3S5	F1N3S5_BOVIN Ubiquitin carboxyl-terminal hydrolase (Fragment) OS=Bos taurus PE=3 SV=2	1		0.932852		2.33172
F1N4A0	F1N4A0_BOVIN Uncharacterized protein OS=Bos taurus GN=KIAA1731 PE=4 SV=2	1		0.383799		1.45678
F1N4N6	F1N4N6_BOVIN Uncharacterized protein (Fragment) OS=Bos taurus GN=SMARCC2 PE=4 SV=2	1		-0.892715		2.32897
F1N582	F1N582_BOVIN Uncharacterized protein OS=Bos taurus GN=C1orf27 PE=4 SV=1	1		0.822774		2.4194
F1N670	F1N670_BOVIN Uncharacterized protein OS=Bos taurus GN=IKZF4 PE=4 SV=2	1		-0.0612398		1.06797
F1N727	F1N727_BOVIN Uncharacterized protein OS=Bos taurus GN=SKI PE=4 SV=2	1		-0.865264		2.53255
F1N757	F1N757_BOVIN Uncharacterized protein OS=Bos taurus GN=TTN PE=4 SV=2	1		2.4152		13.3766
F2Z4F9	F2Z4F9_BOVIN Histone H2B OS=Bos taurus GN=HIST1H2BN PE=3 SV=1	1		-3.88488		35.6027
F2Z4G5	F2Z4G5_BOVIN Histone H2A OS=Bos taurus GN=HIST1H2AD PE=3 SV=1	1		-2.10489		7.08138
F2Z4H6	F2Z4H6_BOVIN Uncharacterized protein OS=Bos taurus GN=TRIM23 PE=4 SV=1	1		0.676804		2.06843
F6PU96	F6PU96_BOVIN Uncharacterized protein OS=Bos taurus GN=CHSY1 PE=4 SV=1	1		1.20613		3.65174
G1DFV9	G1DFV9_CAPHI Ribosomal protein S23 OS=Capra hircus GN=RPS23 PE=2 SV=1	1		-0.235298		1.28747
G1DFY8	G1DFY8_CAPHI Rab5 GDP/GTP exchange factor OS=Capra hircus GN=RABGEF1 PE=2 SV=1	1		1.20913		3.27158
G1DG34	G1DG34_CAPHI Erlin-1 OS=Capra hircus GN=ERLIN1 PE=2 SV=1	1		-2.06693		6.83572
G3MX30	G3MX30_BOVIN Uncharacterized protein (Fragment) OS=Bos taurus GN=OVCH1 PE=3 SV=1	1		0.324649		1.35996
G3MZ91	G3MZ91_BOVIN Histone H2B OS=Bos taurus GN=LOC519069 PE=3 SV=1	1		-0.097758		1.09408
G3N081	G3N081_BOVIN Histone H4 OS=Bos taurus GN=LOC100337473 PE=3 SV=1	1		-3.4937		22.4362
G3N0J0	G3N0J0_BOVIN Uncharacterized protein OS=Bos taurus GN=MMP8 PE=4 SV=1	1		-1.27948		3.95102
G3N1F0	G3N1F0_BOVIN Uncharacterized protein OS=Bos taurus GN=LINGO2 PE=4 SV=1	1		0.733684		2.19867
G3N1H1	G3N1H1_BOVIN Uncharacterized protein OS=Bos taurus GN=IGSF1 PE=4 SV=1	1		-2.29015		11.6969
G3N1J5	G3N1J5_BOVIN Uncharacterized protein (Fragment) OS=Bos taurus GN=ZMIZ2 PE=4 SV=1	1		1.46136		4.80308
G3N326	G3N326_BOVIN Uncharacterized protein OS=Bos taurus GN=SRCAP PE=4 SV=1	1		1.35971		4.30646
G3N3M6	G3N3M6_BOVIN Uncharacterized protein OS=Bos taurus GN=CEP250 PE=4 SV=1	1		-0.627827		1.96246
G3X6T7	G3X6T7_BOVIN Uncharacterized protein OS=Bos taurus GN=ATP7A PE=3 SV=1	1		0.664618		2.04155
G5CXR1	G5CXR1_TRANA Enamelin (Fragment) OS=Tragulus napu GN=ENAM PE=4 SV=1	1		0.23655		1.2892
G5E5G1	G5E5G1_BOVIN Olfactory receptor (Fragment) OS=Bos taurus GN=LOC523769 PE=3 SV=1	1		3.44161		29.1895
G5E604	G5E604_BOVIN Uncharacterized protein (Fragment) OS=Bos taurus PE=4 SV=1	1		0.577604		1.76159
G5E626	G5E626_BOVIN Uncharacterized protein OS=Bos taurus GN=ABCC6 PE=3 SV=1	1		1.63942		4.51573
I2E4T6	I2E4T6_BOVIN Mannan-binding lectin serine peptidase 2 variant 2 OS=Bos taurus GN=MASP2 PE=2 SV=1	1		0.874926		2.55878
J7F274	J7F274_CAPHI Heat shock protein 70kDa protein 6 (Fragment) OS=Capra hircus GN=hspa6 PE=2 SV=1	1		1.62475		5.72458
L8HMQ7	L8HMQ7_9CETA Serpin A3-3 (Fragment) OS=Bos mutus GN=M91_18312 PE=3 SV=1	1		2.10235		7.85279
L8HR66	L8HR66_9CETA Uncharacterized protein (Fragment) OS=Bos mutus GN=M91_09292 PE=4 SV=1	1		1.72347		6.36437
L8HUR3	L8HUR3_9CETA NADH dehydrogenase [ubiquinone] 1 alpha subcomplex subunit 6 OS=Bos mutus GN=M91_14879 PE=4 SV=1	1		-1.14526		3.42069
L8I0Q7	L8I0Q7_9CETA Uncharacterized protein (Fragment) OS=Bos mutus GN=M91_07623 PE=4 SV=1	1		-1.25343		3.84208
L8I0V0	L8I0V0_9CETA Uncharacterized protein (Fragment) OS=Bos mutus GN=M91_09185 PE=4 SV=1	1		0.559661		1.82393
L8I4A8	L8I4A8_9CETA Receptor-type tyrosine-protein phosphatase N2 (Fragment) OS=Bos mutus GN=M91_19159 PE=4 SV=1	1		0.425919		1.51819
L8I512	L8I512_9CETA Putative phospholipase B-like 1 (Fragment) OS=Bos mutus GN=M91_04342 PE=4 SV=1	1		-1.26893		3.90693
L8IC80	L8IC80_9CETA Stress-70 protein, mitochondrial (Fragment) OS=Bos mutus GN=M91_15307 PE=3 SV=1	1		-1.55982		5.33869
L8IFG4	L8IFG4_9CETA Mucin-1 OS=Bos mutus GN=M91_20867 PE=4 SV=1	1		0.364634		1.39837
L8IGD0	L8IGD0_9CETA Fatty acid-binding protein 12 OS=Bos mutus GN=M91_19979 PE=4 SV=1	1		-0.0279928		1.03052
L8ISH6	L8ISH6_9CETA Transmembrane protease serine 11B (Fragment) OS=Bos mutus GN=M91_02223 PE=3 SV=1	1		-4.68539		153.146
L8IT93	L8IT93_9CETA Protein FAM198A (Fragment) OS=Bos mutus GN=M91_15449 PE=4 SV=1	1		-0.665463		2.04337
L8J3M6	L8J3M6_9CETA Uncharacterized protein (Fragment) OS=Bos mutus GN=M91_03866 PE=4 SV=1	1		0.306556		1.38984
L8J4S1	L8J4S1_9CETA Myosin-9 (Fragment) OS=Bos mutus GN=M91_10500 PE=4 SV=1	1		0.588924		1.88214
L8J5U6	L8J5U6_9CETA Zinc finger protein 646 OS=Bos mutus GN=M91_19521 PE=4 SV=1	1		-0.682646		1.95266
M0QSQ4	M0QSQ4_9CETA Sodium channel and clathrin linker 1 OS=Bos mutus GN=M91_12564 PE=4 SV=1	1		-1.17881		3.54637
M1LDA0	M1LDA0_CAPHI Developmental pluripotency associated factor 3 (Fragment) OS=Capra hircus GN=DPPA3 PE=2 SV=1	1		-1.50737		5.04628
O02717	O02717_BOVIN Non-muscle myosin heavy chain (Fragment) OS=Bos taurus PE=2 SV=2	1		-0.660584		2.03271
Q05B55	Q05B55_BOVIN IGK protein OS=Bos taurus GN=IGK PE=2 SV=1	1		0.986134		2.40613
Q08E59	Q08E59_BOVIN Chromosome 20 open reading frame 12 ortholog OS=Bos taurus GN=C13H20ORF12 PE=2 SV=1	1		-0.754919		2.04405
Q0VCV5	Q0VCV5_BOVIN Ligand of numb-protein X 2 OS=Bos taurus GN=LNX2 PE=2 SV=1	1		0.869981		2.27935
Q1LZF6	Q1LZF6_BOVIN Acyl-CoA synthetase long-chain family member 5 OS=Bos taurus GN=ACSL5 PE=2 SV=1	1		1.33086		4.17495
Q1RMN0	Q1RMN0_BOVIN Aspartylglucosaminidase OS=Bos taurus GN=AGA PE=2 SV=1	1		-0.335993		1.37464
Q1RMU0	Q1RMU0_BOVIN NGFI-A binding protein 2 (EGR1 binding protein 2) OS=Bos taurus GN=NAB2 PE=2 SV=1	1		0.101034		1.1146
Q2KIF2	Q2KIF2_BOVIN Leucine-rich alpha-2-glycoprotein 1 OS=Bos taurus GN=LRG1 PE=2 SV=1	1		-0.558779		1.72937
Q2KIW1	Q2KIW1_BOVIN Paraoxonase 1 OS=Bos taurus GN=PON1 PE=2 SV=1	1		0.995688		2.56769
Q2KJA7	Q2KJA7_BOVIN Laminin, gamma 1 (Formerly LAMB2) OS=Bos taurus GN=LAMC1 PE=2 SV=1	1		-0.0106082		1.01146
Q2TBN8	Q2TBN8_BOVIN Fanconi anemia, complementation group L OS=Bos taurus GN=FANCL PE=2 SV=1	1		0.69711		1.98054
Q2YDL0	Q2YDL0_BOVIN Guanine nucleotide binding protein-like 2 (Nucleolar) OS=Bos taurus GN=GNL2 PE=2 SV=1	1		0.330517		1.38265
Q32KM0	Q32KM0_BOVIN Asialoglycoprotein receptor 1 OS=Bos taurus GN=ASGR1 PE=2 SV=1	1		0.070514		1.07866
Q3SZP4	Q3SZP4_BOVIN RFK protein (Fragment) OS=Bos taurus GN=RFK PE=2 SV=1	1		0.776561		2.30235
Q4TTZ1	Q4TTZ1_BOVIN ATP-binding cassette sub-family A member 1 OS=Bos taurus PE=2 SV=1	1		-0.181316		1.21495
Q58DD7	Q58DD7_BOVIN Interferon-stimulated transcription factor 3, gamma 48kDa OS=Bos taurus GN=ISGF3G PE=2 SV=1	1		0.482381		1.67866
Q5BLX4	Q5BLX4_BOVIN Proopiomelanocortin (Fragment) OS=Bos taurus GN=POMC PE=4 SV=1	1		0.566758		1.74295
Q7M371	Q7M371_SHEEP Plasma proteinase inhibitor (Fragment) OS=Ovis aries PE=1 SV=1	1		-1.29376		4.01209
Q7YRB0	Q7YRB0_BOVIN Block of proliferation 1 (Fragment) OS=Bos taurus GN=BOP1 PE=3 SV=1	1		-0.0686506		1.07651
Q7YS00	Q7YS00_BOVIN Synaptic nuclear envelope protein (Fragment) OS=Bos taurus GN=Syne-1 PE=2 SV=1	1		0.321239		1.41193
Q9N180	Q9N180_BOVIN Ankyrin 1 (Fragment) OS=Bos taurus PE=2 SV=1	1		-0.0558367		1.06179
Q9TU26	Q9TU26_BOVIN Blood-brain barrier large neutral amino acid transporter OS=Bos taurus GN=LAT PE=2 SV=1	1		0.77571		2.30025
W5NQ70	W5NQ70_SHEEP Uncharacterized protein OS=Ovis aries GN=KIAA1109 PE=4 SV=1	1		0.163359		1.19175
W5NSH2	W5NSH2_SHEEP Uncharacterized protein OS=Ovis aries GN=ITIH3 PE=4 SV=1	1		-0.293615		1.37067
W5NTT3	W5NTT3_SHEEP Uncharacterized protein (Fragment) OS=Ovis aries PE=4 SV=1	1		0.0240625		1.02618
W5NTU0	W5NTU0_SHEEP Uncharacterized protein OS=Ovis aries GN=TRIM38 PE=4 SV=1	1		0.348435		1.45377
W5NU00	W5NU00_SHEEP Uncharacterized protein OS=Ovis aries PE=4 SV=1	1		-0.752406		2.09095
W5NU42	W5NU42_SHEEP Uncharacterized protein OS=Ovis aries GN=LOC101112929 PE=4 SV=1	1		-2.14781		10.0387
W5NV16	W5NV16_SHEEP Uncharacterized protein (Fragment) OS=Ovis aries PE=4 SV=1	1		0.704028		2.12978
W5NVS8	W5NVS8_SHEEP Uncharacterized protein OS=Ovis aries GN=SC5 PE=4 SV=1	1		-2.64568		11.3918
W5NWH6	W5NWH6_SHEEP Uncharacterized protein OS=Ovis aries GN=LOC101110044 PE=4 SV=1	1		-0.601925		1.90869
W5NWM2	W5NWM2_SHEEP Uncharacterized protein OS=Ovis aries GN=APOA4 PE=4 SV=1	1		-0.868975		2.5425
W5NXJ3	W5NXJ3_SHEEP Uncharacterized protein OS=Ovis aries GN=LOC101112891 PE=4 SV=1	1		-0.545799		1.6768
W5NXM6	W5NXM6_SHEEP Uncharacterized protein OS=Ovis aries GN=PTX3 PE=4 SV=1	1		-1.38488		4.4246
W5NXU4	W5NXU4_SHEEP Uncharacterized protein OS=Ovis aries GN=LOC101108297 PE=4 SV=1	1		0.830812		2.44048
W5NYH2	W5NYH2_SHEEP Nucleoside diphosphate kinase (Fragment) OS=Ovis aries GN=NME2 PE=3 SV=1	1		0.217762		1.26344
W5NYM9	W5NYM9_SHEEP Uncharacterized protein OS=Ovis aries GN=STK3 PE=4 SV=1	1		2.31122		11.9664
W5NYU3	W5NYU3_SHEEP Olfactory receptor OS=Ovis aries PE=3 SV=1	1		0.717321		2.16038
W5NYU9	W5NYU9_SHEEP Uncharacterized protein OS=Ovis aries GN=MPP1 PE=4 SV=1	1		0.0533405		1.05895
W5NZJ3	W5NZJ3_SHEEP Uncharacterized protein OS=Ovis aries GN=HNRNPH1 PE=4 SV=1	1		0.38151		1.4101
W5P0X3	W5P0X3_SHEEP Uncharacterized protein (Fragment) OS=Ovis aries PE=4 SV=1	1		0.517997		1.6189
W5P1H0	W5P1H0_SHEEP Uncharacterized protein (Fragment) OS=Ovis aries GN=CTSC PE=3 SV=1	1		0.68413		1.9555
W5P2S9	W5P2S9_SHEEP Uncharacterized protein (Fragment) OS=Ovis aries PE=3 SV=1	1		-1.33809		4.20785
W5P2Y2	W5P2Y2_SHEEP Uncharacterized protein OS=Ovis aries GN=TAGAP PE=4 SV=1	1		-1.22845		3.74088
W5P3I1	W5P3I1_SHEEP Uncharacterized protein OS=Ovis aries PE=4 SV=1	1		-0.889051		2.59803
W5P4T3	W5P4T3_SHEEP Uncharacterized protein OS=Ovis aries GN=SH2D3A PE=4 SV=1	1		1.05348		3.09967
W5P528	W5P528_SHEEP Uncharacterized protein OS=Ovis aries GN=CCDC168 PE=4 SV=1	1		-1.55223		5.29551
W5P5I3	W5P5I3_SHEEP Uncharacterized protein OS=Ovis aries GN=CFI PE=3 SV=1	1		0.474459		1.66446
W5P5T4	W5P5T4_SHEEP Uncharacterized protein (Fragment) OS=Ovis aries PE=4 SV=1	1		-0.585796		1.7758
W5P620	W5P620_SHEEP Uncharacterized protein OS=Ovis aries PE=4 SV=1	1		-0.00626498		1.00675
W5P669	W5P669_SHEEP Uncharacterized protein (Fragment) OS=Ovis aries GN=TUBB4A PE=3 SV=1	1		1.44264		3.9205
W5P695	W5P695_SHEEP Uncharacterized protein OS=Ovis aries GN=KLF8 PE=4 SV=1	1		-1.66481		5.11409
W5P6S8	W5P6S8_SHEEP Uncharacterized protein OS=Ovis aries GN=COBLL1 PE=4 SV=1	1		0.784533		2.15772
W5P7A6	W5P7A6_SHEEP Uncharacterized protein (Fragment) OS=Ovis aries GN=ATE1 PE=4 SV=1	1		-0.973685		2.84538
W5P7W6	W5P7W6_SHEEP Uncharacterized protein OS=Ovis aries GN=LOC101113516 PE=4 SV=1	1		-0.73826		2.20959
W5P883	W5P883_SHEEP Uncharacterized protein OS=Ovis aries GN=PCDH20 PE=4 SV=1	1		-0.831701		2.16723
W5PA32	W5PA32_SHEEP Uncharacterized protein OS=Ovis aries PE=4 SV=1	1		-1.88128		6.32279
W5PC91	W5PC91_SHEEP Uncharacterized protein OS=Ovis aries GN=SPTA1 PE=4 SV=1	1		0.650882		2.01162
W5PCG2	W5PCG2_SHEEP Uncharacterized protein OS=Ovis aries GN=TAP2 PE=3 SV=1	1		-1.49645		4.98829
W5PDE5	W5PDE5_SHEEP Uncharacterized protein OS=Ovis aries GN=LOC101120001 PE=4 SV=1	1		1.27348		3.4846
W5PDG0	W5PDG0_SHEEP Uncharacterized protein (Fragment) OS=Ovis aries GN=FOXJ1 PE=4 SV=1	1		2.0425		8.96481
W5PE53	W5PE53_SHEEP Uncharacterized protein (Fragment) OS=Ovis aries GN=C8B PE=4 SV=1	1		0.230405		1.28072
W5PED5	W5PED5_SHEEP Uncharacterized protein OS=Ovis aries GN=CYP4V2 PE=3 SV=1	1		0.558833		1.82229
W5PEZ2	W5PEZ2_SHEEP Uncharacterized protein OS=Ovis aries GN=THEG PE=4 SV=1	1		0.752897		2.2445
W5PG07	W5PG07_SHEEP Uncharacterized protein OS=Ovis aries GN=TPCN1 PE=4 SV=1	1		0.12674		1.1458
W5PGB8	W5PGB8_SHEEP Uncharacterized protein OS=Ovis aries PE=4 SV=1	1		-0.0250806		1.0273
W5PGV0	W5PGV0_SHEEP Uncharacterized protein OS=Ovis aries GN=ITGAM PE=3 SV=1	1		-0.944519		2.52412
W5PH81	W5PH81_SHEEP Uncharacterized protein OS=Ovis aries GN=C7 PE=4 SV=1	1		-0.145335		1.1689
W5PID9	W5PID9_SHEEP Uncharacterized protein OS=Ovis aries GN=C9 PE=4 SV=1	1		1.18187		3.06266
W5PIY8	W5PIY8_SHEEP Uncharacterized protein OS=Ovis aries GN=GOLGA3 PE=4 SV=1	1		-1.33592		4.19785
W5PJP1	W5PJP1_SHEEP Uncharacterized protein (Fragment) OS=Ovis aries GN=PARS2 PE=3 SV=1	1		-0.0953764		1.10785
W5PK95	W5PK95_SHEEP Uncharacterized protein OS=Ovis aries GN=HNRNPA2B1 PE=4 SV=1	1		-0.495847		1.70313
W5PKU3	W5PKU3_SHEEP Uncharacterized protein OS=Ovis aries GN=GUSB PE=4 SV=1	1		-1.60145		5.58287
W5PL09	W5PL09_SHEEP Uncharacterized protein OS=Ovis aries GN=PER3 PE=4 SV=1	1		-0.12642		1.1454
W5PQX6	W5PQX6_SHEEP Uncharacterized protein (Fragment) OS=Ovis aries GN=DECR2 PE=4 SV=1	1		-4.15984		59.0124
W5PR25	W5PR25_SHEEP Coronin (Fragment) OS=Ovis aries PE=3 SV=1	1		-0.566021		1.83641
W5PS19	W5PS19_SHEEP Uncharacterized protein (Fragment) OS=Ovis aries GN=FAM212A PE=4 SV=1	1		-0.423876		1.57647
W5PSC1	W5PSC1_SHEEP Uncharacterized protein (Fragment) OS=Ovis aries PE=4 SV=1	1		0.608912		1.81648
W5PSH1	W5PSH1_SHEEP Uncharacterized protein OS=Ovis aries GN=N4BP2 PE=4 SV=1	1		1.20303		3.63961
W5PTC3	W5PTC3_SHEEP Uncharacterized protein OS=Ovis aries GN=TMEM41B PE=4 SV=1	1		-0.17878		1.21165
W5PU70	W5PU70_SHEEP Uncharacterized protein OS=Ovis aries GN=MUC16 PE=4 SV=1	1		-0.388472		1.51765
W5PWG3	W5PWG3_SHEEP Uncharacterized protein (Fragment) OS=Ovis aries GN=XIAP PE=4 SV=1	1		1.88122		6.32239
W5PXC8	W5PXC8_SHEEP Uncharacterized protein OS=Ovis aries GN=SERPINF2 PE=3 SV=1	1		-1.39706		3.93335
W5PXI6	W5PXI6_SHEEP Uncharacterized protein OS=Ovis aries GN=AFM PE=4 SV=1	1		0.254923		1.31489
W5PXZ3	W5PXZ3_SHEEP Uncharacterized protein OS=Ovis aries GN=LOC101102731 PE=4 SV=1	1		-0.704828		2.13162
W5PYK3	W5PYK3_SHEEP Uncharacterized protein OS=Ovis aries GN=MINOS1 PE=4 SV=1	1		0.00940183		1.01015
W5PZH9	W5PZH9_SHEEP Uncharacterized protein (Fragment) OS=Ovis aries PE=4 SV=1	1		0.460873		1.64035
W5Q0L7	W5Q0L7_SHEEP Uncharacterized protein OS=Ovis aries PE=3 SV=1	1		0.615461		1.93655
W5Q0M2	W5Q0M2_SHEEP Uncharacterized protein OS=Ovis aries GN=DGAT2L6 PE=4 SV=1	1		-3.10046		27.924
W5Q0X5	W5Q0X5_SHEEP Uncharacterized protein OS=Ovis aries GN=LOC101115576 PE=3 SV=1	1		-0.729639		2.04476
W5Q0Y3	W5Q0Y3_SHEEP Uncharacterized protein (Fragment) OS=Ovis aries GN=FAH PE=4 SV=1	1		0.528407		1.67863
W5Q0Z8	W5Q0Z8_SHEEP Uncharacterized protein OS=Ovis aries GN=TRIM56 PE=4 SV=1	1		-0.205517		1.24694
W5Q2D4	W5Q2D4_SHEEP Uncharacterized protein OS=Ovis aries GN=B3GAT3 PE=4 SV=1	1		-0.279573		1.30312
W5Q3F4	W5Q3F4_SHEEP Uncharacterized protein (Fragment) OS=Ovis aries PE=4 SV=1	1		3.41366		39.0827
W5Q3S1	W5Q3S1_SHEEP Uncharacterized protein OS=Ovis aries GN=IRX4 PE=4 SV=1	1		0.883722		2.58305
W5Q566	W5Q566_SHEEP Uncharacterized protein (Fragment) OS=Ovis aries GN=CDKN2D PE=4 SV=1	1		1.17867		3.54559
W5Q5V9	W5Q5V9_SHEEP Uncharacterized protein OS=Ovis aries GN=KRT3 PE=3 SV=1	1		-2.63146		16.8756
W5Q5Z3	W5Q5Z3_SHEEP Uncharacterized protein OS=Ovis aries GN=KRT77 PE=3 SV=1	1		2.29939		7.82724
W5Q689	W5Q689_SHEEP Uncharacterized protein OS=Ovis aries GN=TPP1 PE=4 SV=1	1		-0.0501318		1.04862
W5Q6G0	W5Q6G0_SHEEP Uncharacterized protein OS=Ovis aries GN=LOC101111440 PE=3 SV=1	1		1.17028		3.51382
W5Q738	W5Q738_SHEEP Uncharacterized protein OS=Ovis aries GN=TMEM173 PE=4 SV=1	1		-2.13642		9.91657
W5QAH5	W5QAH5_SHEEP Uncharacterized protein (Fragment) OS=Ovis aries PE=4 SV=1	1		6.48954		1062.92
W5QBS8	W5QBS8_SHEEP Uncharacterized protein (Fragment) OS=Ovis aries GN=CXorf22 PE=4 SV=1	1		0.31339		1.40009
W5QC76	W5QC76_SHEEP Uncharacterized protein (Fragment) OS=Ovis aries GN=MYH15 PE=4 SV=1	1		0.12245		1.12295
W5QD31	W5QD31_SHEEP Uncharacterized protein (Fragment) OS=Ovis aries GN=MROH2A PE=4 SV=1	1		0.0857336		1.08767
W5QEX2	W5QEX2_SHEEP Uncharacterized protein (Fragment) OS=Ovis aries PE=4 SV=1	1		-2.3708		12.7547
W5QF46	W5QF46_SHEEP Uncharacterized protein OS=Ovis aries GN=NUTM1 PE=4 SV=1	1		0.0300521		1.0328
W5QGP4	W5QGP4_SHEEP Uncharacterized protein OS=Ovis aries GN=APOD PE=3 SV=1	1		0.590253		1.73137
W5QH23	W5QH23_SHEEP Uncharacterized protein OS=Ovis aries GN=MASP1 PE=3 SV=1	1		1.33242		3.40503
W5QI04	W5QI04_SHEEP Uncharacterized protein (Fragment) OS=Ovis aries GN=TPM1 PE=3 SV=1	1		-1.59901		5.56862
W5QIK8	W5QIK8_SHEEP Uncharacterized protein OS=Ovis aries GN=SELENBP1 PE=4 SV=1	1		0.698428		2.11704
W5QIM2	W5QIM2_SHEEP Uncharacterized protein OS=Ovis aries GN=COPS2 PE=4 SV=1	1		2.33483		9.86365
W5QIW3	W5QIW3_SHEEP Uncharacterized protein OS=Ovis aries GN=LOC101122683 PE=4 SV=1	1		0.368515		1.48547
P67774	PP2AA_BOVIN Serine/threonine-protein phosphatase 2A catalytic subunit alpha isoform OS=Bos taurus GN=PPP2CA PE=1 SV=1		9		-1.35943		1.77227
Q2NL22	IF4A3_BOVIN Eukaryotic initiation factor 4A-III OS=Bos taurus GN=EIF4A3 PE=2 SV=3		7		0.0208495		1.00892
Q148J4	Q148J4_BOVIN RAB2A, member RAS oncogene family OS=Bos taurus GN=RAB2A PE=2 SV=1		6		-0.303556		1.13969
O18789	RS2_BOVIN 40S ribosomal protein S2 OS=Bos taurus GN=RPS2 PE=2 SV=2		5		-0.974585		1.53163
Q2NKZ1	TCPH_BOVIN T-complex protein 1 subunit eta OS=Bos taurus GN=CCT7 PE=1 SV=1		5		0.899072		1.47859
A1L528	A1L528_BOVIN RAB1A, member RAS oncogene family OS=Bos taurus GN=RAB1A PE=2 SV=1		5		0.384915		1.18245
F2Z4J1	F2Z4J1_BOVIN Histone H2A OS=Bos taurus GN=HIST1H2AC PE=3 SV=1		5		-0.984363		1.52959
P12234	MPCP_BOVIN Phosphate carrier protein, mitochondrial OS=Bos taurus GN=SLC25A3 PE=1 SV=1		4		-1.3398		1.80533
P61257	RL26_BOVIN 60S ribosomal protein L26 OS=Bos taurus GN=RPL26 PE=2 SV=1		4		0.278329		1.13239
Q2KJ93	CDC42_BOVIN Cell division control protein 42 homolog OS=Bos taurus GN=CDC42 PE=1 SV=1		4		-1.89244		2.31706
Q3MHL4	SAHH_BOVIN Adenosylhomocysteinase OS=Bos taurus GN=AHCY PE=2 SV=3		4		-0.196496		1.09159
A5D7D9	A5D7D9_BOVIN DHX15 protein OS=Bos taurus GN=DHX15 PE=2 SV=1		4		1.04581		1.5956
A5D7R9	A5D7R9_BOVIN NRAS protein OS=Bos taurus GN=NRAS PE=2 SV=1		4		-0.801824		1.43505
C5IWU1	C5IWU1_SHEEP ADP-ribosylation factor 6 OS=Ovis aries GN=ARF6 PE=2 SV=1		4		-0.360285		1.17461
Q17QP9	Q17QP9_BOVIN Proteasome (Prosome, macropain) 26S subunit, non-ATPase, 14 OS=Bos taurus GN=PSMD14 PE=2 SV=1		4		-0.143366		1.06542
Q3ZC00	Q3ZC00_BOVIN Lymphocyte cytosolic protein 1 (L-plastin) OS=Bos taurus GN=LCP1 PE=2 SV=1		4		0.418324		1.20823
P02662	CASA1_BOVIN Alpha-S1-casein OS=Bos taurus GN=CSN1S1 PE=1 SV=2		3		-1.60798		2.08508
P61157	ARP3_BOVIN Actin-related protein 3 OS=Bos taurus GN=ACTR3 PE=1 SV=3		3		0.234347		1.11235
Q29RI6	CAB39_BOVIN Calcium-binding protein 39 OS=Bos taurus GN=CAB39 PE=2 SV=1		3		-1.28408		1.7936
Q2KI42	PSD11_BOVIN 26S proteasome non-ATPase regulatory subunit 11 OS=Bos taurus GN=PSMD11 PE=2 SV=3		3		-0.341655		1.17556
Q2KJ81	AP1M1_BOVIN AP-1 complex subunit mu-1 OS=Bos taurus GN=AP1M1 PE=1 SV=3		3		-0.699818		1.37808
Q32PI5	2AAA_BOVIN Serine/threonine-protein phosphatase 2A 65 kDa regulatory subunit A alpha isoform OS=Bos taurus GN=PPP2R1A PE=1 SV=1		3		0.931438		1.5364
Q3MHP5	DRG1_BOVIN Developmentally-regulated GTP-binding protein 1 OS=Bos taurus GN=DRG1 PE=2 SV=1		3		-0.319339		1.15772
Q3MHX5	SUCB2_BOVIN Succinyl-CoA ligase [GDP-forming] subunit beta, mitochondrial OS=Bos taurus GN=SUCLG2 PE=2 SV=1		3		0.266712		1.13118
Q3SZF8	SMD2_BOVIN Small nuclear ribonucleoprotein Sm D2 OS=Bos taurus GN=SNRPD2 PE=3 SV=1		3		-0.648602		1.34477
Q3T0M0	VPS29_BOVIN Vacuolar protein sorting-associated protein 29 OS=Bos taurus GN=VPS29 PE=2 SV=1		3		-0.982761		1.57158
Q3ZBW4	PCNA_BOVIN Proliferating cell nuclear antigen OS=Bos taurus GN=PCNA PE=2 SV=1		3		0.935876		1.55739
Q3ZC13	AP2M1_BOVIN AP-2 complex subunit mu OS=Bos taurus GN=AP2M1 PE=1 SV=1		3		0.502652		1.26048
A3KMY8	A3KMY8_BOVIN Beta-glucuronidase OS=Bos taurus GN=GUSB PE=2 SV=1		3		0.99304		1.59276
A5PKG4	A5PKG4_BOVIN NFS1 protein OS=Bos taurus GN=NFS1 PE=2 SV=1		3		0.208599		1.10179
A6H703	A6H703_BOVIN Serine/threonine-protein phosphatase OS=Bos taurus GN=PPP3CB PE=2 SV=1		3		-0.64671		1.35159
C4T8B4	C4T8B4_BOVIN C-reactive protein OS=Bos taurus GN=CRP PE=2 SV=1		3		1.40047		1.92798
D3IVZ2	D3IVZ2_BOVIN DEAD box polypeptide 3 Y-linked long isoform OS=Bos taurus GN=DDX3Y PE=2 SV=1		3		-0.392735		1.20078
F1MNI4	F1MNI4_BOVIN Uncharacterized protein (Fragment) OS=Bos taurus GN=RAB5B PE=3 SV=1		3		-1.38052		1.86568
F1N076	F1N076_BOVIN Uncharacterized protein OS=Bos taurus GN=CP PE=4 SV=2		3		1.03573		1.61525
G3X736	G3X736_BOVIN Uncharacterized protein OS=Bos taurus GN=COPS2 PE=4 SV=1		3		-0.657363		1.35775
Q3T076	Q3T076_BOVIN Ribosomal protein S14 OS=Bos taurus GN=RPS14 PE=2 SV=1		3		0.527127		1.27907
A1A4K3	DDB1_BOVIN DNA damage-binding protein 1 OS=Bos taurus GN=DDB1 PE=2 SV=1		2		1.77368		2.45424
A6H772	PP4C_BOVIN Serine/threonine-protein phosphatase 4 catalytic subunit OS=Bos taurus GN=PPP4C PE=1 SV=1		2		0.137742		1.07081
A6QR46	RAB6B_BOVIN Ras-related protein Rab-6B OS=Bos taurus GN=RAB6B PE=2 SV=1		2		0.264366		1.14031
A7E3X2	KC1G1_BOVIN Casein kinase I isoform gamma-1 OS=Bos taurus GN=CSNK1G1 PE=2 SV=1		2		-0.604441		1.35801
P00516	KGP1_BOVIN cGMP-dependent protein kinase 1 OS=Bos taurus GN=PRKG1 PE=1 SV=2		2		0.460934		1.25514
P12303	TTHY_SHEEP Transthyretin OS=Ovis aries GN=TTR PE=2 SV=1		2		2.21379		3.00292
P12344	AATM_BOVIN Aspartate aminotransferase, mitochondrial OS=Bos taurus GN=GOT2 PE=1 SV=2		2		-0.43202		1.22775
P21282	VATC1_BOVIN V-type proton ATPase subunit C 1 OS=Bos taurus GN=ATP6V1C1 PE=1 SV=3		2		0.127887		1.06454
P23709	NDUS3_BOVIN NADH dehydrogenase [ubiquinone] iron-sulfur protein 3, mitochondrial OS=Bos taurus GN=NDUFS3 PE=1 SV=1		2		-1.14561		1.75056
P28782	S10A8_BOVIN Protein S100-A8 OS=Bos taurus GN=S100A8 PE=1 SV=2		2		-0.0178455		1.00856
P42028	NDUS8_BOVIN NADH dehydrogenase [ubiquinone] iron-sulfur protein 8, mitochondrial OS=Bos taurus GN=NDUFS8 PE=1 SV=1		2		-1.04707		1.6476
P46196	MK01_BOVIN Mitogen-activated protein kinase 1 OS=Bos taurus GN=MAPK1 PE=2 SV=3		2		-1.23264		1.83625
P61603	CH10_BOVIN 10 kDa heat shock protein, mitochondrial OS=Bos taurus GN=HSPE1 PE=3 SV=2		2		-1.24576		1.83526
P63097	GNAI1_BOVIN Guanine nucleotide-binding protein G(i) subunit alpha-1 OS=Bos taurus GN=GNAI1 PE=2 SV=2		2		-0.116708		1.05968
P63099	CANB1_BOVIN Calcineurin subunit B type 1 OS=Bos taurus GN=PPP3R1 PE=1 SV=2		2		-1.54285		2.10455
Q0VCK0	PUR9_BOVIN Bifunctional purine biosynthesis protein PURH OS=Bos taurus GN=ATIC PE=2 SV=1		2		-0.0125964		1.00614
Q17QC5	AP2S1_BOVIN AP-2 complex subunit sigma OS=Bos taurus GN=AP2S1 PE=2 SV=1		2		0.629217		1.3669
Q17R06	RAB21_BOVIN Ras-related protein Rab-21 OS=Bos taurus GN=RAB21 PE=2 SV=1		2		-0.720503		1.44011
Q28165	PABP2_BOVIN Polyadenylate-binding protein 2 OS=Bos taurus GN=PABPN1 PE=1 SV=3		2		-0.654273		1.37687
Q2KHX4	S61A2_BOVIN Protein transport protein Sec61 subunit alpha isoform 2 OS=Bos taurus GN=SEC61A2 PE=2 SV=3		2		1.29829		1.90564
Q2KI14	NAA10_BOVIN N-alpha-acetyltransferase 10 OS=Bos taurus GN=NAA10 PE=2 SV=1		2		0.172064		1.08715
Q2T9U1	SRP54_BOVIN Signal recognition particle 54 kDa protein OS=Bos taurus GN=SRP54 PE=2 SV=1		2		-1.64272		2.19592
Q2TBH7	RAB4A_BOVIN Ras-related protein Rab-4A OS=Bos taurus GN=RAB4A PE=2 SV=3		2		0.422167		1.23825
Q2YDE4	PSA6_BOVIN Proteasome subunit alpha type-6 OS=Bos taurus GN=PSMA6 PE=1 SV=1		2		-0.41141		1.21678
Q3T0S6	RL8_BOVIN 60S ribosomal protein L8 OS=Bos taurus GN=RPL8 PE=2 SV=3		2		0.874064		1.54369
Q3T102	EIF3E_BOVIN Eukaryotic translation initiation factor 3 subunit E OS=Bos taurus GN=EIF3E PE=2 SV=1		2		0.521412		1.28708
Q3ZBG0	PSA7_BOVIN Proteasome subunit alpha type-7 OS=Bos taurus GN=PSMA7 PE=1 SV=1		2		0.845204		1.53401
Q58DS5	RAB13_BOVIN Ras-related protein Rab-13 OS=Bos taurus GN=RAB13 PE=1 SV=1		2		-0.501988		1.28317
Q5EA88	GPDA_BOVIN Glycerol-3-phosphate dehydrogenase [NAD(+)], cytoplasmic OS=Bos taurus GN=GPD1 PE=2 SV=3		2		0.298055		1.15518
A6QL68	A6QL68_BOVIN CLYBL protein OS=Bos taurus GN=CLYBL PE=2 SV=1		2		-0.94704		1.57997
A6QLW5	A6QLW5_BOVIN DSCR3 protein OS=Bos taurus GN=DSCR3 PE=2 SV=1		2		-2.205		3.05378
E1BE98	E1BE98_BOVIN Uncharacterized protein OS=Bos taurus GN=XPO1 PE=4 SV=2		2		1.84333		2.46184
E1BI70	E1BI70_BOVIN Uncharacterized protein OS=Bos taurus GN=HMHA1 PE=4 SV=2		2		-1.09513		1.72287
E1BJ78	E1BJ78_BOVIN Sulfotransferase OS=Bos taurus GN=LOC100300896 PE=3 SV=2		2		1.69611		2.32197
E1BM69	E1BM69_BOVIN Uncharacterized protein OS=Bos taurus GN=LOC516599 PE=4 SV=2		2		-0.0825383		1.04267
E1BME6	E1BME6_BOVIN Uncharacterized protein (Fragment) OS=Bos taurus GN=HK2 PE=3 SV=2		2		-0.405748		1.22801
E1BMQ6	E1BMQ6_BOVIN Calcium-transporting ATPase OS=Bos taurus GN=ATP2A3 PE=3 SV=2		2		1.10158		1.72131
F1MK34	F1MK34_BOVIN Uncharacterized protein OS=Bos taurus GN=PI4K2B PE=4 SV=2		2		-0.314095		1.17242
F1MQF6	F1MQF6_BOVIN Apoptosis-associated speck-like protein-containing a CARD OS=Bos taurus GN=PYCARD PE=4 SV=1		2		2.2099		2.89723
F1MYK3	F1MYK3_BOVIN Uncharacterized protein OS=Bos taurus GN=EPN2 PE=4 SV=2		2		-1.22115		1.83408
F1MZT7	F1MZT7_BOVIN Uncharacterized protein (Fragment) OS=Bos taurus GN=GCN1L1 PE=4 SV=1		2		1.66072		2.2604
F2Z4J4	F2Z4J4_BOVIN DNA-directed RNA polymerases I, II, and III subunit RPABC1 OS=Bos taurus GN=POLR2E PE=3 SV=1		2		-0.245091		1.12945
Q148D3	Q148D3_BOVIN Fumarate hydratase OS=Bos taurus GN=FH PE=2 SV=1		2		-0.283293		1.1542
Q2KIT8	Q2KIT8_BOVIN Tissue specific transplantation antigen P35B OS=Bos taurus GN=TSTA3 PE=2 SV=1		2		-1.30079		1.87434
Q32P72	Q32P72_BOVIN CP protein (Fragment) OS=Bos taurus GN=CP PE=2 SV=1		2		2.24264		2.9931
Q3ZBY8	Q3ZBY8_BOVIN GDP-mannose 4,6-dehydratase OS=Bos taurus GN=GMDS PE=2 SV=1		2		-0.851534		1.52643
Q3ZCI4	Q3ZCI4_BOVIN 6-phosphogluconate dehydrogenase, decarboxylating OS=Bos taurus GN=PGD PE=2 SV=2		2		0.497545		1.27332
W5PLB7	W5PLB7_SHEEP Uncharacterized protein OS=Ovis aries GN=PGLYRP1 PE=4 SV=1		2		-1.31238		1.91921
A0JN52	SF3B3_BOVIN Splicing factor 3B subunit 3 OS=Bos taurus GN=SF3B3 PE=2 SV=1		1		0.484921		1.33377
A0JN87	ODC_BOVIN Mitochondrial 2-oxodicarboxylate carrier OS=Bos taurus GN=SLC25A21 PE=2 SV=1		1		0.724628		1.49353
A0JNA3	IMDH1_BOVIN Inosine-5'-monophosphate dehydrogenase 1 OS=Bos taurus GN=IMPDH1 PE=2 SV=2		1		0.744708		1.5219
A2VE61	CLP1L_BOVIN Cleft lip and palate transmembrane protein 1-like protein OS=Bos taurus GN=CLPTM1L PE=2 SV=1		1		-0.32079		1.20987
A3KN12	PUR8_BOVIN Adenylosuccinate lyase OS=Bos taurus GN=ADSL PE=2 SV=1		1		0.190919		1.12015
A3KN22	UBC12_BOVIN NEDD8-conjugating enzyme Ubc12 OS=Bos taurus GN=UBE2M PE=2 SV=1		1		-0.993587		1.80409
A4FUI2	RUXE_BOVIN Small nuclear ribonucleoprotein E OS=Bos taurus GN=SNRPE PE=3 SV=1		1		0.00362745		1.00216
A4IFJ5	PA24A_BOVIN Cytosolic phospholipase A2 OS=Bos taurus GN=PLA2G4A PE=1 SV=1		1		-0.52843		1.36865
A5D785	XPO2_BOVIN Exportin-2 OS=Bos taurus GN=CSE1L PE=2 SV=1		1		0.896765		1.65808
A5D7A0	EFHD2_BOVIN EF-hand domain-containing protein D2 OS=Bos taurus GN=EFHD2 PE=2 SV=1		1		-0.96716		1.70798
A5D7H2	STRN3_BOVIN Striatin-3 OS=Bos taurus GN=STRN3 PE=2 SV=1		1		-0.478226		1.32847
A6H7F6	GLP3L_BOVIN Golgi phosphoprotein 3-like OS=Bos taurus GN=GOLPH3L PE=2 SV=1		1		-2.46715		4.02076
A6QLA4	MAP1_BOVIN Methionine aminopeptidase 1 OS=Bos taurus GN=METAP1 PE=2 SV=1		1		-0.164326		1.10251
A6QLI6	HEM1_BOVIN 5-aminolevulinate synthase, nonspecific, mitochondrial OS=Bos taurus GN=ALAS1 PE=2 SV=1		1		0.954293		1.76259
A6QLY4	ISOC1_BOVIN Isochorismatase domain-containing protein 1 OS=Bos taurus GN=ISOC1 PE=2 SV=1		1		-0.835605		1.60189
A6QPE7	ANR65_BOVIN Ankyrin repeat domain-containing protein 65 OS=Bos taurus GN=ANKRD65 PE=2 SV=1		1		-0.594327		1.39811
A6QPY0	OST48_BOVIN Dolichyl-diphosphooligosaccharide--protein glycosyltransferase 48 kDa subunit OS=Bos taurus GN=DDOST PE=2 SV=2		1		-1.27616		2.13368
A7MB62	ARP2_BOVIN Actin-related protein 2 OS=Bos taurus GN=ACTR2 PE=1 SV=1		1		0.363181		1.22039
A7YVH9	PYRD1_BOVIN Pyridine nucleotide-disulfide oxidoreductase domain-containing protein 1 OS=Bos taurus GN=PYROXD1 PE=2 SV=1		1		-0.608449		1.43527
F1MHT9	NLRC4_BOVIN NLR family CARD domain-containing protein 4 OS=Bos taurus GN=NLRC4 PE=3 SV=3		1		-0.570533		1.40333
O02811	PI4KA_BOVIN Phosphatidylinositol 4-kinase alpha OS=Bos taurus GN=PI4KA PE=2 SV=1		1		1.22198		1.93512
O46563	VATH_BOVIN V-type proton ATPase subunit H OS=Bos taurus GN=ATP6V1H PE=2 SV=2		1		-0.150917		1.08882
O46629	ECHB_BOVIN Trifunctional enzyme subunit beta, mitochondrial OS=Bos taurus GN=HADHB PE=2 SV=1		1		0.0842811		1.05133
O62654	DESM_BOVIN Desmin OS=Bos taurus GN=DES PE=2 SV=3		1		-0.543149		1.38075
O77784	IDH3B_BOVIN Isocitrate dehydrogenase [NAD] subunit beta, mitochondrial OS=Bos taurus GN=IDH3B PE=2 SV=2		1		-1.03675		1.74923
P00432	CATA_BOVIN Catalase OS=Bos taurus GN=CAT PE=1 SV=3		1		0.940007		1.74786
P00442	SODC_BOVIN Superoxide dismutase [Cu-Zn] OS=Bos taurus GN=SOD1 PE=1 SV=2		1		-1.48966		2.31638
P01967	HBA1_BOSMU Hemoglobin subunit alpha-1 OS=Bos mutus grunniens PE=1 SV=1		1		3.56016		7.04141
P02078	HBBC_CAPHI Hemoglobin subunit beta-C OS=Capra hircus GN=HBBC PE=2 SV=2		1		-0.286287		1.1752
P02081	HBBF_BOVIN Hemoglobin fetal subunit beta OS=Bos taurus PE=1 SV=1		1		2.30569		3.4379
P02082	HBBF_CAPHI Hemoglobin fetal subunit beta OS=Capra hircus PE=1 SV=1		1		-0.0883006		1.05105
P02584	PROF1_BOVIN Profilin-1 OS=Bos taurus GN=PFN1 PE=1 SV=2		1		0.710283		1.48176
P02663	CASA2_BOVIN Alpha-S2-casein OS=Bos taurus GN=CSN1S2 PE=1 SV=2		1		-1.00241		1.81362
P04237	HBA_TRAST Hemoglobin subunit alpha OS=Tragelaphus strepsiceros GN=HBA PE=1 SV=1		1		1.54501		2.35185
P08166	KAD2_BOVIN Adenylate kinase 2, mitochondrial OS=Bos taurus GN=AK2 PE=1 SV=2		1		-0.120323		1.0702
P08239	GNAO_BOVIN Guanine nucleotide-binding protein G(o) subunit alpha OS=Bos taurus GN=GNAO1 PE=1 SV=4		1		-0.434261		1.29421
P10949	RAB3C_BOVIN Ras-related protein Rab-3C OS=Bos taurus GN=RAB3C PE=2 SV=3		1		-1.6613		2.68219
P11019	VATE1_BOVIN V-type proton ATPase subunit E 1 OS=Bos taurus GN=ATP6V1E1 PE=2 SV=1		1		-0.0954124		1.05338
P11179	ODO2_BOVIN Dihydrolipoyllysine-residue succinyltransferase component of 2-oxoglutarate dehydrogenase complex, mitochondrial OS=Bos taurus GN=DLST PE=1 SV=2		1		0.0257906		1.01397
P14568	ASSY_BOVIN Argininosuccinate synthase OS=Bos taurus GN=ASS1 PE=2 SV=1		1		1.4921		2.42587
P17248	SYWC_BOVIN Tryptophan--tRNA ligase, cytoplasmic OS=Bos taurus GN=WARS PE=1 SV=3		1		-0.608173		1.43503
P17870	ARRB1_BOVIN Beta-arrestin-1 OS=Bos taurus GN=ARRB1 PE=1 SV=1		1		-1.85912		2.79837
P19661	CTHL3_BOVIN Cathelicidin-3 OS=Bos taurus GN=CATHL3 PE=1 SV=2		1		-1.5136		2.45765
P20000	ALDH2_BOVIN Aldehyde dehydrogenase, mitochondrial OS=Bos taurus GN=ALDH2 PE=1 SV=2		1		1.29862		2.01694
P22439	ODPX_BOVIN Pyruvate dehydrogenase protein X component OS=Bos taurus GN=PDHX PE=1 SV=3		1		-0.908515		1.65343
P25326	CATS_BOVIN Cathepsin S OS=Bos taurus GN=CTSS PE=1 SV=2		1		-0.701163		1.51656
P26285	F262_BOVIN 6-phosphofructo-2-kinase/fructose-2,6-bisphosphatase 2 OS=Bos taurus GN=PFKFB2 PE=1 SV=2		1		0.374578		1.24914
P31408	VATB2_BOVIN V-type proton ATPase subunit B, brain isoform OS=Bos taurus GN=ATP6V1B2 PE=1 SV=3		1		-0.254805		1.14711
P33046	CTHL4_BOVIN Cathelicidin-4 OS=Bos taurus GN=CATHL4 PE=1 SV=1		1		0.789032		1.59775
P33097	AATC_BOVIN Aspartate aminotransferase, cytoplasmic OS=Bos taurus GN=GOT1 PE=1 SV=3		1		-0.598597		1.38402
P35507	KC1B_BOVIN Casein kinase I isoform beta OS=Bos taurus GN=CSNK1B PE=2 SV=1		1		-0.410091		1.27578
P37141	GPX3_BOVIN Glutathione peroxidase 3 OS=Bos taurus GN=GPX3 PE=2 SV=2		1		1.97247		3.22645
P37980	IPYR_BOVIN Inorganic pyrophosphatase OS=Bos taurus GN=PPA1 PE=1 SV=2		1		-0.318575		1.20835
P39942	VATD_BOVIN V-type proton ATPase subunit D OS=Bos taurus GN=ATP6V1D PE=1 SV=1		1		0.051725		1.0296
P41500	ACYP1_BOVIN Acylphosphatase-1 OS=Bos taurus GN=ACYP1 PE=1 SV=2		1		-0.118703		1.07305
P41976	SODM_BOVIN Superoxide dismutase [Mn], mitochondrial OS=Bos taurus GN=SOD2 PE=2 SV=1		1		-0.288847		1.18717
P47843	GTR3_SHEEP Solute carrier family 2, facilitated glucose transporter member 3 OS=Ovis aries GN=SLC2A3 PE=2 SV=1		1		0.939012		1.69819
P48018	SYT1_BOVIN Synaptotagmin-1 OS=Bos taurus GN=SYT1 PE=1 SV=1		1		-0.965488		1.77425
P48734	CDK1_BOVIN Cyclin-dependent kinase 1 OS=Bos taurus GN=CDK1 PE=2 SV=2		1		1.36111		2.24444
P58108	AAKG1_BOVIN 5'-AMP-activated protein kinase subunit gamma-1 OS=Bos taurus GN=PRKAG1 PE=2 SV=2		1		0.0626303		1.0379
P61085	UBE2K_BOVIN Ubiquitin-conjugating enzyme E2 K OS=Bos taurus GN=UBE2K PE=1 SV=3		1		0.169632		1.10037
P61420	VA0D1_BOVIN V-type proton ATPase subunit d 1 OS=Bos taurus GN=ATP6V0D1 PE=1 SV=1		1		0.668789		1.44811
P61602	NCALD_BOVIN Neurocalcin-delta OS=Bos taurus GN=NCALD PE=1 SV=2		1		-0.0322512		1.01773
P61763	STXB1_BOVIN Syntaxin-binding protein 1 OS=Bos taurus GN=STXBP1 PE=1 SV=1		1		-0.935727		1.74324
P63243	GBLP_BOVIN Guanine nucleotide-binding protein subunit beta-2-like 1 OS=Bos taurus GN=GNB2L1 PE=2 SV=3		1		-0.120612		1.07427
P68102	IF2A_BOVIN Eukaryotic translation initiation factor 2 subunit 1 OS=Bos taurus GN=EIF2S1 PE=2 SV=2		1		-1.03176		1.76058
P68138	ACTS_BOVIN Actin, alpha skeletal muscle OS=Bos taurus GN=ACTA1 PE=1 SV=1		1		-0.294296		1.19103
P79110	TXTP_BOVIN Tricarboxylate transport protein, mitochondrial OS=Bos taurus GN=SLC25A1 PE=2 SV=1		1		1.00407		1.74327
P79348	RGS20_BOVIN Regulator of G-protein signaling 20 OS=Bos taurus GN=RGS20 PE=1 SV=2		1		1.08769		1.90787
P82931	RT06_BOVIN 28S ribosomal protein S6, mitochondrial OS=Bos taurus GN=MRPS6 PE=1 SV=4		1		-0.291635		1.18911
P84227	H32_BOVIN Histone H3.2 OS=Bos taurus PE=1 SV=2		1		-0.911739		1.71982
Q02399	CDK5_BOVIN Cyclin-dependent-like kinase 5 OS=Bos taurus GN=CDK5 PE=1 SV=2		1		-1.98419		3.24929
Q05B83	RFC2_BOVIN Replication factor C subunit 2 OS=Bos taurus GN=RFC2 PE=2 SV=1		1		-1.21328		2.05566
Q06285	LYSC1_BOVIN Lysozyme C-1 OS=Bos taurus GN=LYZ1 PE=2 SV=2		1		0.646686		1.46826
Q07130	UGPA_BOVIN UTP--glucose-1-phosphate uridylyltransferase OS=Bos taurus GN=UGP2 PE=1 SV=2		1		-0.411357		1.25572
Q08DB5	STX5_BOVIN Syntaxin-5 OS=Bos taurus GN=STX5 PE=2 SV=1		1		-1.27487		2.13217
Q08DM8	TSN_BOVIN Translin OS=Bos taurus GN=TSN PE=2 SV=1		1		-0.0347498		1.01923
Q08E20	ESTD_BOVIN S-formylglutathione hydrolase OS=Bos taurus GN=ESD PE=2 SV=1		1		0.342079		1.22527
Q0GBZ5	OX1R_BOVIN Orexin receptor type 1 OS=Bos taurus GN=HCRTR1 PE=2 SV=1		1		1.50075		2.43822
Q0IIG8	RAB18_BOVIN Ras-related protein Rab-18 OS=Bos taurus GN=RAB18 PE=2 SV=1		1		0.939209		1.74682
Q0P5A2	COQ5_BOVIN 2-methoxy-6-polyprenyl-1,4-benzoquinol methylase, mitochondrial OS=Bos taurus GN=COQ5 PE=2 SV=1		1		-0.314237		1.19385
Q0P5D0	PPIH_BOVIN Peptidyl-prolyl cis-trans isomerase H OS=Bos taurus GN=PPIH PE=2 SV=1		1		-0.319326		1.19739
Q0P5F7	PI42C_BOVIN Phosphatidylinositol 5-phosphate 4-kinase type-2 gamma OS=Bos taurus GN=PIP4K2C PE=2 SV=1		1		0.0754707		1.04266
Q0P5G4	KAT3_BOVIN Kynurenine--oxoglutarate transaminase 3 OS=Bos taurus GN=CCBL2 PE=2 SV=1		1		0.682865		1.45092
Q0V8R6	HEXA_BOVIN Beta-hexosaminidase subunit alpha OS=Bos taurus GN=HEXA PE=2 SV=1		1		0.0246152		1.01473
Q0VCD2	TBG1_BOVIN Tubulin gamma-1 chain OS=Bos taurus GN=TUBG1 PE=2 SV=1		1		0.144921		1.08989
Q0VCT3	TE2IP_BOVIN Telomeric repeat-binding factor 2-interacting protein 1 OS=Bos taurus GN=TERF2IP PE=2 SV=1		1		-0.679286		1.49694
Q148D5	SUCB1_BOVIN Succinyl-CoA ligase [ADP-forming] subunit beta, mitochondrial OS=Bos taurus GN=SUCLA2 PE=2 SV=1		1		-3.60323		7.20949
Q148F2	AL5AP_BOVIN Arachidonate 5-lipoxygenase-activating protein OS=Bos taurus GN=ALOX5AP PE=2 SV=1		1		0.54974		1.38723
Q17Q89	PFD6_BOVIN Prefoldin subunit 6 OS=Bos taurus GN=PFDN6 PE=2 SV=1		1		-0.119756		1.06986
Q17QG5	UB2G2_BOVIN Ubiquitin-conjugating enzyme E2 G2 OS=Bos taurus GN=UBE2G2 PE=2 SV=1		1		-0.663739		1.48333
Q17QS0	SCRN3_BOVIN Secernin-3 OS=Bos taurus GN=SCRN3 PE=2 SV=1		1		0.106455		1.06527
Q1JP79	ARC1A_BOVIN Actin-related protein 2/3 complex subunit 1A OS=Bos taurus GN=ARPC1A PE=2 SV=1		1		0.233716		1.1489
Q1JPA0	AL3B1_BOVIN Aldehyde dehydrogenase family 3 member B1 OS=Bos taurus GN=ALDH3B1 PE=2 SV=1		1		0.61554		1.4014
Q1JQB2	BUB3_BOVIN Mitotic checkpoint protein BUB3 OS=Bos taurus GN=BUB3 PE=2 SV=1		1		-0.505709		1.3504
Q1LZB0	DDRGK_BOVIN DDRGK domain-containing protein 1 OS=Bos taurus GN=DDRGK1 PE=2 SV=1		1		-3.16514		6.55352
Q1LZI1	UD3A1_BOVIN UDP-glucuronosyltransferase 3A1 OS=Bos taurus GN=UGT3A1 PE=2 SV=1		1		-0.854191		1.6608
Q1RMJ6	RHOC_BOVIN Rho-related GTP-binding protein RhoC OS=Bos taurus GN=RHOC PE=2 SV=1		1		-1.92895		2.96738
Q1RMJ7	TSAP1_BOVIN tRNA selenocysteine 1-associated protein 1 OS=Bos taurus GN=TRNAU1AP PE=2 SV=1		1		0.280644		1.18137
Q24K03	THUM1_BOVIN THUMP domain-containing protein 1 OS=Bos taurus GN=THUMPD1 PE=2 SV=1		1		2.64866		4.45324
Q28039	SC6A9_BOVIN Sodium- and chloride-dependent glycine transporter 1 OS=Bos taurus GN=SLC6A9 PE=2 SV=1		1		-3.29952		6.42656
Q28104	COPE_BOVIN Coatomer subunit epsilon OS=Bos taurus GN=COPE PE=1 SV=3		1		-0.645327		1.46737
Q28161	PKP1_BOVIN Plakophilin-1 OS=Bos taurus GN=PKP1 PE=2 SV=1		1		0.961612		1.77038
Q288C4	NALP9_BOVIN NACHT, LRR and PYD domains-containing protein 9 OS=Bos taurus GN=NLRP9 PE=2 SV=1		1		1.13779		1.96555
Q29RM1	TPC_BOVIN Mitochondrial thiamine pyrophosphate carrier OS=Bos taurus GN=SLC25A19 PE=2 SV=1		1		0.761797		1.53665
Q29RM4	ARGAL_BOVIN Rho guanine nucleotide exchange factor 10-like protein OS=Bos taurus GN=ARHGEF10L PE=2 SV=1		1		-2.04496		3.16797
Q29RQ1	CO7_BOVIN Complement component C7 OS=Bos taurus GN=C7 PE=2 SV=1		1		-0.325835		1.21374
Q29RZ0	THIL_BOVIN Acetyl-CoA acetyltransferase, mitochondrial OS=Bos taurus GN=ACAT1 PE=2 SV=1		1		-2.30622		3.93607
Q2HJ81	TBB6_BOVIN Tubulin beta-6 chain OS=Bos taurus GN=TUBB6 PE=2 SV=1		1		-1.97637		3.04787
Q2HJD5	ECHD1_BOVIN Ethylmalonyl-CoA decarboxylase OS=Bos taurus GN=ECHDC1 PE=2 SV=1		1		-1.63092		2.63426
Q2KHT7	RS27_BOVIN 40S ribosomal protein S27 OS=Bos taurus GN=RPS27 PE=3 SV=3		1		-3.06852		5.46513
Q2KHU4	CLPP_BOVIN ATP-dependent Clp protease proteolytic subunit, mitochondrial OS=Bos taurus GN=CLPP PE=2 SV=1		1		0.035025		1.01995
Q2KI58	ZN181_BOVIN Zinc finger protein 181 OS=Bos taurus GN=ZNF181 PE=2 SV=1		1		-0.575813		1.40773
Q2KIE6	HMCS2_BOVIN Hydroxymethylglutaryl-CoA synthase, mitochondrial OS=Bos taurus GN=HMGCS2 PE=1 SV=1		1		0.715297		1.52927
Q2KIG2	WDR5_BOVIN WD repeat-containing protein 5 OS=Bos taurus GN=WDR5 PE=2 SV=1		1		-0.463382		1.31702
Q2KIR8	TDH_BOVIN L-threonine 3-dehydrogenase, mitochondrial OS=Bos taurus GN=TDH PE=2 SV=1		1		-1.27444		2.05167
Q2KIZ8	MCM6_BOVIN DNA replication licensing factor MCM6 OS=Bos taurus GN=MCM6 PE=2 SV=1		1		0.915842		1.72273
Q2KJC9	AL7A1_BOVIN Alpha-aminoadipic semialdehyde dehydrogenase OS=Bos taurus GN=ALDH7A1 PE=2 SV=4		1		1.31096		2.09431
Q2KJG2	UFM1_BOVIN Ubiquitin-fold modifier 1 OS=Bos taurus GN=UFM1 PE=3 SV=1		1		-1.19663		1.91981
Q2NKT1	PROF4_BOVIN Profilin-4 OS=Bos taurus GN=PFN4 PE=2 SV=1		1		0.0824846		1.04671
Q2NKU3	BUD31_BOVIN Protein BUD31 homolog OS=Bos taurus GN=BUD31 PE=2 SV=1		1		-1.62175		2.62023
Q2NKY7	SEPT2_BOVIN Septin-2 OS=Bos taurus GN=SEPT2 PE=2 SV=1		1		-0.257244		1.16507
Q2NL05	KIF2A_BOVIN Kinesin-like protein KIF2A OS=Bos taurus GN=KIF2A PE=2 SV=1		1		-0.159395		1.09929
Q2TA17	ZN668_BOVIN Zinc finger protein 668 OS=Bos taurus GN=ZNF668 PE=2 SV=2		1		0.850414		1.61529
Q2TBG8	UCHL3_BOVIN Ubiquitin carboxyl-terminal hydrolase isozyme L3 OS=Bos taurus GN=UCHL3 PE=2 SV=1		1		-0.333591		1.20279
Q2TBP0	PSB7_BOVIN Proteasome subunit beta type-7 OS=Bos taurus GN=PSMB7 PE=1 SV=1		1		0.12966		1.07323
Q2TBP1	DDX25_BOVIN ATP-dependent RNA helicase DDX25 OS=Bos taurus GN=DDX25 PE=2 SV=1		1		-1.2329		2.07968
Q2YDD4	S39AB_BOVIN Zinc transporter ZIP11 OS=Bos taurus GN=SLC39A11 PE=2 SV=1		1		1.39593		2.1501
Q2YDD9	ADT4_BOVIN ADP/ATP translocase 4 OS=Bos taurus GN=SLC25A31 PE=2 SV=1		1		0.527412		1.36786
Q2YDJ9	GMPPB_BOVIN Mannose-1-phosphate guanyltransferase beta OS=Bos taurus GN=GMPPB PE=2 SV=1		1		0.0888289		1.0504
Q2YDM1	ARL1_BOVIN ADP-ribosylation factor-like protein 1 OS=Bos taurus GN=ARL1 PE=2 SV=1		1		-1.03225		1.77067
Q32KL2	PSB5_BOVIN Proteasome subunit beta type-5 OS=Bos taurus GN=PSMB5 PE=1 SV=1		1		-0.381832		1.23534
Q32KY9	NSE2_BOVIN E3 SUMO-protein ligase NSE2 OS=Bos taurus GN=NSMCE2 PE=2 SV=1		1		0.38673		1.25822
Q32KZ9	TEKT1_BOVIN Tektin-1 OS=Bos taurus GN=TEKT1 PE=2 SV=1		1		-2.79562		4.83732
Q32L93	GMPR2_BOVIN GMP reductase 2 OS=Bos taurus GN=GMPR2 PE=2 SV=1		1		-2.51984		4.46677
Q32LB7	VATE2_BOVIN V-type proton ATPase subunit E 2 OS=Bos taurus GN=ATP6V1E2 PE=2 SV=1		1		3.35679		6.23161
Q32LM6	LIN7A_BOVIN Protein lin-7 homolog A OS=Bos taurus GN=LIN7A PE=2 SV=1		1		-0.541705		1.3795
Q32LN1	UBE2H_BOVIN Ubiquitin-conjugating enzyme E2 H OS=Bos taurus GN=UBE2H PE=2 SV=1		1		-1.02402		1.83703
Q32LP4	S4A10_BOVIN Sodium-driven chloride bicarbonate exchanger OS=Bos taurus GN=SLC4A10 PE=2 SV=1		1		-4.28284		10.2294
Q32PB9	RL38_BOVIN 60S ribosomal protein L38 OS=Bos taurus GN=RPL38 PE=3 SV=4		1		-0.580311		1.36914
Q3B7L6	SRSF6_BOVIN Serine/arginine-rich splicing factor 6 OS=Bos taurus GN=SRSF6 PE=2 SV=1		1		-0.0834643		1.0482
Q3MHR3	DYL2_BOVIN Dynein light chain 2, cytoplasmic OS=Bos taurus GN=DYNLL2 PE=3 SV=1		1		-0.748543		1.49338
Q3MHR5	SRSF2_BOVIN Serine/arginine-rich splicing factor 2 OS=Bos taurus GN=SRSF2 PE=2 SV=3		1		0.426135		1.27163
Q3MIC0	RL37A_BOVIN 60S ribosomal protein L37a OS=Bos taurus GN=RPL37A PE=3 SV=3		1		-0.247342		1.14968
Q3SWZ6	SBDS_BOVIN Ribosome maturation protein SBDS OS=Bos taurus GN=SBDS PE=2 SV=1		1		0.189744		1.11928
Q3SX43	RRAGA_BOVIN Ras-related GTP-binding protein A OS=Bos taurus GN=RRAGA PE=2 SV=1		1		0.0650001		1.03937
Q3SYS6	CHP1_BOVIN Calcineurin B homologous protein 1 OS=Bos taurus GN=CHP1 PE=2 SV=1		1		-0.228742		1.13097
Q3SYT7	PSMD8_BOVIN 26S proteasome non-ATPase regulatory subunit 8 OS=Bos taurus GN=PSMD8 PE=2 SV=3		1		0.309203		1.20159
Q3SYT8	NCPR_BOVIN NADPH--cytochrome P450 reductase OS=Bos taurus GN=POR PE=2 SV=3		1		0.448307		1.30509
Q3SZ52	UB2V1_BOVIN Ubiquitin-conjugating enzyme E2 variant 1 OS=Bos taurus GN=UBE2V1 PE=2 SV=1		1		-0.607255		1.39951
Q3SZB7	F16P1_BOVIN Fructose-1,6-bisphosphatase 1 OS=Bos taurus GN=FBP1 PE=2 SV=3		1		0.676342		1.46446
Q3SZC1	GRPE1_BOVIN GrpE protein homolog 1, mitochondrial OS=Bos taurus GN=GRPEL1 PE=1 SV=1		1		1.36198		2.15542
Q3SZF2	ARF4_BOVIN ADP-ribosylation factor 4 OS=Bos taurus GN=ARF4 PE=2 SV=3		1		-1.52314		2.28673
Q3SZF3	HNRH2_BOVIN Heterogeneous nuclear ribonucleoprotein H2 OS=Bos taurus GN=HNRNPH2 PE=2 SV=1		1		-0.551631		1.36484
Q3SZJ4	PTGR1_BOVIN Prostaglandin reductase 1 OS=Bos taurus GN=PTGR1 PE=2 SV=1		1		-0.234208		1.13841
Q3T062	RRP15_BOVIN RRP15-like protein OS=Bos taurus GN=RRP15 PE=2 SV=1		1		0.21208		1.13424
Q3T0B2	PSMD6_BOVIN 26S proteasome non-ATPase regulatory subunit 6 OS=Bos taurus GN=PSMD6 PE=2 SV=1		1		-0.606767		1.43386
Q3T0K2	TCPG_BOVIN T-complex protein 1 subunit gamma OS=Bos taurus GN=CCT3 PE=1 SV=1		1		-0.657229		1.47744
Q3T0V3	EIF3K_BOVIN Eukaryotic translation initiation factor 3 subunit K OS=Bos taurus GN=EIF3K PE=2 SV=1		1		-1.29746		2.16105
Q3T0V7	EDF1_BOVIN Endothelial differentiation-related factor 1 OS=Bos taurus GN=EDF1 PE=2 SV=1		1		0.398511		1.26736
Q3T0Z8	RUXF_BOVIN Small nuclear ribonucleoprotein F OS=Bos taurus GN=SNRPF PE=3 SV=2		1		-0.453258		1.2912
Q3T106	SRSF7_BOVIN Serine/arginine-rich splicing factor 7 OS=Bos taurus GN=SRSF7 PE=2 SV=1		1		-0.59803		1.4264
Q3T131	COQ3_BOVIN Hexaprenyldihydroxybenzoate methyltransferase, mitochondrial OS=Bos taurus GN=COQ3 PE=2 SV=1		1		-1.39557		2.29054
Q3ZBD7	G6PI_BOVIN Glucose-6-phosphate isomerase OS=Bos taurus GN=GPI PE=2 SV=4		1		-0.56366		1.37415
Q3ZBE7	YPEL5_BOVIN Protein yippee-like 5 OS=Bos taurus GN=YPEL5 PE=2 SV=1		1		-0.346719		1.22867
Q3ZBK6	LSM4_BOVIN U6 snRNA-associated Sm-like protein LSm4 OS=Bos taurus GN=LSM4 PE=2 SV=1		1		-0.182075		1.1142
Q3ZBS3	AP1S2_BOVIN AP-1 complex subunit sigma-2 OS=Bos taurus GN=AP1S2 PE=2 SV=1		1		-1.32232		2.193
Q3ZBW5	RHOB_BOVIN Rho-related GTP-binding protein RhoB OS=Bos taurus GN=RHOB PE=2 SV=1		1		-0.116807		1.06679
Q3ZC55	ACTN2_BOVIN Alpha-actinin-2 OS=Bos taurus GN=ACTN2 PE=2 SV=1		1		0.716193		1.53013
Q3ZCB8	EMC3_BOVIN ER membrane protein complex subunit 3 OS=Bos taurus GN=EMC3 PE=2 SV=3		1		-0.470159		1.32214
Q3ZCC9	SEC13_BOVIN Protein SEC13 homolog OS=Bos taurus GN=SEC13 PE=2 SV=1		1		-2.052		3.38262
Q3ZCD7	TECR_BOVIN Very-long-chain enoyl-CoA reductase OS=Bos taurus GN=TECR PE=2 SV=1		1		0.409669		1.25995
Q3ZCI9	TCPQ_BOVIN T-complex protein 1 subunit theta OS=Bos taurus GN=CCT8 PE=1 SV=3		1		-0.108952		1.06684
Q3ZCK9	PSA4_BOVIN Proteasome subunit alpha type-4 OS=Bos taurus GN=PSMA4 PE=1 SV=1		1		-0.108136		1.06287
Q4JIJ3	METH_BOVIN Methionine synthase OS=Bos taurus GN=MTR PE=2 SV=1		1		-0.621635		1.44667
Q4TZY1	KCJ12_BOVIN ATP-sensitive inward rectifier potassium channel 12 OS=Bos taurus GN=KCNJ12 PE=2 SV=1		1		-0.193333		1.11518
Q58D72	ATLA1_BOVIN Atlastin-1 OS=Bos taurus GN=ATL1 PE=2 SV=2		1		0.665206		1.45514
Q58DN4	PPME1_BOVIN Protein phosphatase methylesterase 1 OS=Bos taurus GN=PPME1 PE=2 SV=3		1		-0.456899		1.31196
Q59A32	PUR2_BOVIN Trifunctional purine biosynthetic protein adenosine-3 OS=Bos taurus GN=GART PE=2 SV=1		1		3.0362		5.36825
Q5BIS9	AAKB1_BOVIN 5'-AMP-activated protein kinase subunit beta-1 OS=Bos taurus GN=PRKAB1 PE=2 SV=3		1		-0.965752		1.77497
Q5E966	EIF3I_BOVIN Eukaryotic translation initiation factor 3 subunit I OS=Bos taurus GN=EIF3I PE=2 SV=1		1		-0.128369		1.07365
Q5E994	CHM1B_BOVIN Charged multivesicular body protein 1b OS=Bos taurus GN=CHMP1B PE=2 SV=1		1		-1.61014		2.60293
Q5E9E1	PDLI1_BOVIN PDZ and LIM domain protein 1 OS=Bos taurus GN=PDLIM1 PE=2 SV=3		1		-0.326241		1.21379
Q5E9E6	RL10A_BOVIN 60S ribosomal protein L10a OS=Bos taurus GN=RPL10A PE=2 SV=3		1		-0.0985498		1.05459
Q5E9F8	H33_BOVIN Histone H3.3 OS=Bos taurus GN=H3F3A PE=1 SV=3		1		-1.26969		2.12619
Q5E9H5	BCS1_BOVIN Mitochondrial chaperone BCS1 OS=Bos taurus GN=BCS1L PE=2 SV=1		1		-0.347632		1.22946
Q5E9L6	STK4_BOVIN Serine/threonine-protein kinase 4 OS=Bos taurus GN=STK4 PE=2 SV=1		1		-0.346536		1.2158
Q5E9Q7	2ABB_BOVIN Serine/threonine-protein phosphatase 2A 55 kDa regulatory subunit B beta isoform OS=Bos taurus GN=PPP2R2B PE=2 SV=1		1		-0.118764		1.06795
Q5E9R3	EHD1_BOVIN EH domain-containing protein 1 OS=Bos taurus GN=EHD1 PE=1 SV=1		1		-2.22074		3.41853
Q5EAD2	SERA_BOVIN D-3-phosphoglycerate dehydrogenase OS=Bos taurus GN=PHGDH PE=2 SV=3		1		1.55588		2.40446
Q5I3B2	IOD2_BOVIN Type II iodothyronine deiodinase OS=Bos taurus GN=DIO2 PE=2 SV=2		1		-0.906607		1.7146
Q71SP7	FAS_BOVIN Fatty acid synthase OS=Bos taurus GN=FASN PE=2 SV=1		1		1.91189		2.93926
Q7SIB3	CO4A2_BOVIN Collagen alpha-2(IV) chain (Fragment) OS=Bos taurus GN=COL4A2 PE=1 SV=1		1		-2.48832		4.38409
Q8HXK9	ASC_BOVIN Apoptosis-associated speck-like protein containing a CARD OS=Bos taurus GN=PYCARD PE=2 SV=1		1		2.0663		3.08407
Q8HXM1	CSTF2_BOVIN Cleavage stimulation factor subunit 2 OS=Bos taurus GN=CSTF2 PE=2 SV=1		1		0.279756		1.18079
Q8HYI9	PFD5_BOVIN Prefoldin subunit 5 OS=Bos taurus GN=PFDN5 PE=2 SV=1		1		-0.755317		1.53107
Q8SPP7	PGRP1_BOVIN Peptidoglycan recognition protein 1 OS=Bos taurus GN=PGLYRP1 PE=1 SV=1		1		-1.26995		2.12596
Q95142	PDE6D_BOVIN Retinal rod rhodopsin-sensitive cGMP 3',5'-cyclic phosphodiesterase subunit delta OS=Bos taurus GN=PDE6D PE=1 SV=1		1		-1.15515		1.98586
Q95JH2	PLCA_BOVIN 1-acyl-sn-glycerol-3-phosphate acyltransferase alpha OS=Bos taurus GN=AGPAT1 PE=2 SV=1		1		-0.520015		1.34072
Q95M12	LGMN_BOVIN Legumain OS=Bos taurus GN=LGMN PE=1 SV=1		1		1.01282		1.82486
Q9GJW7	GBRAP_BOVIN Gamma-aminobutyric acid receptor-associated protein OS=Bos taurus GN=GABARAP PE=3 SV=2		1		1.07163		1.88987
Q9N0P9	PIM1_BOVIN Serine/threonine-protein kinase pim-1 OS=Bos taurus GN=PIM1 PE=2 SV=1		1		-0.38371		1.25595
Q9TR36	PIPNB_BOVIN Phosphatidylinositol transfer protein beta isoform OS=Bos taurus GN=PITPNB PE=1 SV=3		1		-0.638789		1.41936
Q9TU03	GDIR2_BOVIN Rho GDP-dissociation inhibitor 2 OS=Bos taurus GN=ARHGDIB PE=2 SV=3		1		-0.405414		1.27233
Q9XS59	S6A15_BOVIN Sodium-dependent neutral amino acid transporter B(0)AT2 OS=Bos taurus GN=SLC6A15 PE=2 SV=1		1		-2.72		5.02964
A0JN55	A0JN55_BOVIN 6-phosphofructo-2-kinase/fructose-2, 6-biphosphatase 3 OS=Bos taurus GN=PFKFB3 PE=2 SV=1		1		0.646073		1.43951
A1A4J9	A1A4J9_BOVIN DnaJ (Hsp40) homolog, subfamily A, member 3 OS=Bos taurus GN=DNAJA3 PE=2 SV=1		1		-0.4569		1.31174
A2PYH9	A2PYH9_BOVIN RNA-binding protein Musashi-1 OS=Bos taurus GN=Msi1 PE=2 SV=1		1		-1.46356		2.2825
A2VDK5	A2VDK5_BOVIN ELAV (Embryonic lethal, abnormal vision, Drosophila)-like 4 (Hu antigen D) OS=Bos taurus GN=ELAVL4 PE=2 SV=1		1		-0.334876		1.20783
A2VDN9	A2VDN9_BOVIN KIAA0020 protein OS=Bos taurus GN=KIAA0020 PE=2 SV=1		1		-0.136091		1.07823
A2VDT5	A2VDT5_BOVIN ELK3, ETS-domain protein (SRF accessory protein 2) OS=Bos taurus GN=ELK3 PE=2 SV=1		1		0.520087		1.3619
A2VDW4	A2VDW4_BOVIN Transmembrane emp24 protein transport domain containing 3 OS=Bos taurus GN=TMED3 PE=2 SV=1		1		-1.44737		2.26174
A2VE07	A2VE07_BOVIN STK24 protein OS=Bos taurus GN=STK24 PE=2 SV=2		1		0.327546		1.21474
A3KMZ0	A3KMZ0_BOVIN STXBP3 protein OS=Bos taurus GN=STXBP3 PE=2 SV=1		1		-0.196505		1.12379
A4FUH6	A4FUH6_BOVIN TFF2 protein OS=Bos taurus GN=TFF2 PE=2 SV=1		1		-1.07615		1.89528
A4FV59	A4FV59_BOVIN PHF5A protein OS=Bos taurus GN=PHF5A PE=2 SV=1		1		-4.12771		10.2533
A4IFL4	A4IFL4_BOVIN PPARD protein OS=Bos taurus GN=PPARD PE=2 SV=1		1		2.05856		3.01419
A4IFP7	A4IFP7_BOVIN ARF5 protein OS=Bos taurus GN=ARF5 PE=2 SV=1		1		-1.16255		1.89149
A5D783	A5D783_BOVIN AMPH protein OS=Bos taurus GN=AMPH PE=2 SV=1		1		0.603211		1.39636
A5D7E1	A5D7E1_BOVIN MGC139254 protein OS=Bos taurus GN=MGC139254 PE=2 SV=1		1		-0.266251		1.17133
A5D7G1	A5D7G1_BOVIN OGT protein OS=Bos taurus GN=OGT PE=2 SV=1		1		0.312307		1.20384
A5D7K4	A5D7K4_BOVIN LASS3 protein OS=Bos taurus GN=LASS3 PE=2 SV=1		1		-0.698286		1.47181
A5D7N5	A5D7N5_BOVIN PAPOLG protein OS=Bos taurus GN=PAPOLG PE=2 SV=1		1		1.71415		2.62895
A5D7V1	A5D7V1_BOVIN CHEK1 protein OS=Bos taurus GN=CHEK1 PE=2 SV=1		1		-0.44036		1.28186
A5PJR5	A5PJR5_BOVIN CSTF3 protein OS=Bos taurus GN=CSTF3 PE=2 SV=1		1		0.246594		1.15772
A5PK06	A5PK06_BOVIN ICK protein OS=Bos taurus GN=ICK PE=2 SV=1		1		-0.344039		1.22668
A5PKA3	A5PKA3_BOVIN CCDC80 protein OS=Bos taurus GN=CCDC80 PE=2 SV=1		1		-1.01228		1.82425
A6H788	A6H788_BOVIN SNRPA1 protein OS=Bos taurus GN=SNRPA1 PE=2 SV=1		1		-1.03137		1.84558
A6H7A4	A6H7A4_BOVIN BET1 protein OS=Bos taurus GN=BET1 PE=2 SV=1		1		-0.457469		1.31222
A6QLG1	A6QLG1_BOVIN Malignant T-cell-amplified sequence OS=Bos taurus GN=LOC515358 PE=2 SV=1		1		-1.03463		1.8487
A6QLS9	A6QLS9_BOVIN RAB10 protein OS=Bos taurus GN=RAB10 PE=2 SV=1		1		-0.456638		1.31157
A6QLU4	A6QLU4_BOVIN Transporter OS=Bos taurus GN=SLC6A7 PE=2 SV=1		1		1.1417		1.97013
A6QLV9	A6QLV9_BOVIN SEMA4G protein OS=Bos taurus GN=SEMA4G PE=2 SV=1		1		-0.329103		1.21587
A6QP94	A6QP94_BOVIN LAS1L protein OS=Bos taurus GN=LAS1L PE=2 SV=1		1		-0.995988		1.80688
A6QPB6	A6QPB6_BOVIN NEDD9 protein OS=Bos taurus GN=NEDD9 PE=2 SV=1		1		-2.73292		4.40947
A6QPE8	A6QPE8_BOVIN KIF2C protein OS=Bos taurus GN=KIF2C PE=2 SV=1		1		-1.73002		2.65249
A6QPQ1	A6QPQ1_BOVIN NEPN protein OS=Bos taurus GN=NEPN PE=2 SV=1		1		0.958236		1.71656
A6QQK8	A6QQK8_BOVIN TEX2 protein OS=Bos taurus GN=TEX2 PE=2 SV=1		1		0.349888		1.23098
A6QQX8	A6QQX8_BOVIN USP39 protein OS=Bos taurus GN=USP39 PE=2 SV=1		1		-0.201797		1.12053
A7E389	A7E389_BOVIN IFT122 protein (Fragment) OS=Bos taurus GN=IFT122 PE=2 SV=1		1		-0.480515		1.3303
A7E3T7	A7E3T7_BOVIN S-adenosylmethionine synthase OS=Bos taurus GN=MAT2A PE=2 SV=1		1		0.653208		1.44543
A7MB21	A7MB21_BOVIN FERMT2 protein OS=Bos taurus GN=FERMT2 PE=2 SV=1		1		0.103624		1.06348
A7MB95	A7MB95_BOVIN CUGBP1 protein OS=Bos taurus GN=CUGBP1 PE=2 SV=1		1		-0.24362		1.15569
A7MBD4	A7MBD4_BOVIN FARSA protein OS=Bos taurus GN=FARSA PE=2 SV=1		1		-0.042191		1.02408
A7MBJ6	A7MBJ6_BOVIN Uncharacterized protein OS=Bos taurus GN=WDR59 PE=2 SV=1		1		-0.558249		1.35594
A7YWF1	A7YWF1_BOVIN ACSS2 protein OS=Bos taurus GN=ACSS2 PE=2 SV=1		1		-0.0661577		1.03801
A7YWJ7	A7YWJ7_BOVIN FYB protein OS=Bos taurus GN=FYB PE=2 SV=1		1		0.0076889		1.00458
A7Z090	A7Z090_BOVIN ANK3 protein OS=Bos taurus GN=ANK3 PE=2 SV=1		1		1.52828		2.47847
A8E4P2	A8E4P2_BOVIN FARSB protein OS=Bos taurus GN=FARSB PE=2 SV=1		1		0.46647		1.2895
A8E641	A8E641_BOVIN DPYSL5 protein OS=Bos taurus GN=DPYSL5 PE=2 SV=1		1		0.246942		1.14941
B7TCI5	B7TCI5_BOVIN Transducin beta-like 1 OS=Bos taurus GN=TBL1X PE=4 SV=1		1		-0.132759		1.08204
C3V9V7	C3V9V7_BOVIN RNP24 OS=Bos taurus GN=TMED2 PE=3 SV=1		1		-0.58256		1.41352
C6ZP50	C6ZP50_AMMLE II alpha globin OS=Ammotragus lervia GN=HBAII PE=3 SV=1		1		1.44381		2.35808
E1AHZ7	E1AHZ7_BUBBU S100A8 protein OS=Bubalus bubalis GN=S100A8 PE=2 SV=1		1		-1.32726		2.19979
E1B7Y2	E1B7Y2_BOVIN Uncharacterized protein OS=Bos taurus GN=PACRGL PE=4 SV=1		1		-3.15401		5.57954
E1B8W1	E1B8W1_BOVIN Uncharacterized protein OS=Bos taurus GN=CTDSPL2 PE=4 SV=2		1		-0.947342		1.68095
E1B9L7	E1B9L7_BOVIN Uncharacterized protein OS=Bos taurus GN=CLCA2 PE=4 SV=2		1		1.76523		2.8531
E1B9M9	E1B9M9_BOVIN Histone H4 OS=Bos taurus GN=LOC525863 PE=3 SV=1		1		-0.605171		1.39347
E1B9Q3	E1B9Q3_BOVIN Uncharacterized protein OS=Bos taurus GN=FBXO11 PE=4 SV=2		1		-0.114152		1.06458
E1BA80	E1BA80_BOVIN Uncharacterized protein OS=Bos taurus GN=MYO18B PE=4 SV=2		1		-0.251775		1.15257
E1BAB9	E1BAB9_BOVIN Uncharacterized protein OS=Bos taurus GN=UBE2R2 PE=3 SV=1		1		-1.0263		1.83961
E1BAK6	E1BAK6_BOVIN Uncharacterized protein (Fragment) OS=Bos taurus GN=DAZAP1 PE=4 SV=2		1		0.684843		1.45565
E1BAK9	E1BAK9_BOVIN Uncharacterized protein OS=Bos taurus GN=SYVN1 PE=4 SV=2		1		-0.264324		1.17001
E1BB17	E1BB17_BOVIN Uncharacterized protein OS=Bos taurus GN=HNRNPH3 PE=4 SV=1		1		-0.814308		1.62195
E1BBH5	E1BBH5_BOVIN Uncharacterized protein OS=Bos taurus GN=TTC32 PE=4 SV=1		1		2.37939		4.10838
E1BBJ7	E1BBJ7_BOVIN Uncharacterized protein OS=Bos taurus GN=INPPL1 PE=4 SV=1		1		0.425435		1.28745
E1BBN7	E1BBN7_BOVIN Uncharacterized protein OS=Bos taurus GN=KIF1B PE=3 SV=2		1		-0.559154		1.36276
E1BC86	E1BC86_BOVIN Uncharacterized protein OS=Bos taurus GN=PKD1 PE=4 SV=1		1		-0.488911		1.33696
E1BCJ9	E1BCJ9_BOVIN Uncharacterized protein OS=Bos taurus GN=LRRN4 PE=4 SV=2		1		-2.09919		3.47888
E1BCN8	E1BCN8_BOVIN Uncharacterized protein OS=Bos taurus GN=PHOSPHO1 PE=4 SV=1		1		1.26289		2.0383
E1BCP6	E1BCP6_BOVIN Tyrosine-protein kinase OS=Bos taurus GN=JAK2 PE=3 SV=1		1		-0.265707		1.16166
E1BCP9	E1BCP9_BOVIN Uncharacterized protein OS=Bos taurus GN=GLB1L PE=3 SV=1		1		1.00761		1.81936
E1BCQ3	E1BCQ3_BOVIN Uncharacterized protein OS=Bos taurus GN=CCDC88C PE=4 SV=2		1		-3.67981		7.96353
E1BCS3	E1BCS3_BOVIN Uncharacterized protein OS=Bos taurus GN=HK3 PE=3 SV=1		1		-2.30726		3.93671
E1BCU6	E1BCU6_BOVIN Uncharacterized protein OS=Bos taurus GN=TCN1 PE=4 SV=1		1		0.843008		1.60857
E1BD26	E1BD26_BOVIN Uncharacterized protein OS=Bos taurus GN=SNX14 PE=4 SV=2		1		1.10655		1.92936
E1BDA1	E1BDA1_BOVIN Uncharacterized protein OS=Bos taurus GN=RIN1 PE=4 SV=1		1		-1.71945		2.77647
E1BEY9	E1BEY9_BOVIN Uncharacterized protein (Fragment) OS=Bos taurus GN=LOC529294 PE=4 SV=2		1		-1.9207		2.86628
E1BEZ3	E1BEZ3_BOVIN Uncharacterized protein OS=Bos taurus GN=SCML2 PE=4 SV=2		1		1.54532		2.50355
E1BF82	E1BF82_BOVIN Uncharacterized protein OS=Bos taurus GN=NDC80 PE=4 SV=2		1		1.43408		2.34365
E1BFB3	E1BFB3_BOVIN Uncharacterized protein OS=Bos taurus GN=STRN PE=4 SV=1		1		0.237537		1.15152
E1BFB6	E1BFB6_BOVIN Uncharacterized protein OS=Bos taurus PE=4 SV=1		1		-0.567947		1.40118
E1BFN6	E1BFN6_BOVIN Uncharacterized protein OS=Bos taurus GN=DPYS PE=4 SV=2		1		0.229778		1.13834
E1BFX2	E1BFX2_BOVIN Uncharacterized protein OS=Bos taurus GN=SAMD7 PE=4 SV=2		1		1.13184		1.85988
E1BFX6	E1BFX6_BOVIN Uncharacterized protein OS=Bos taurus GN=RBM15 PE=4 SV=2		1		-0.640987		1.46328
E1BFX8	E1BFX8_BOVIN Uncharacterized protein OS=Bos taurus GN=CCDC30 PE=4 SV=2		1		0.142756		1.08848
E1BGA9	E1BGA9_BOVIN Diacylglycerol kinase OS=Bos taurus GN=DGKQ PE=3 SV=2		1		-0.126942		1.0783
E1BGT8	E1BGT8_BOVIN Uncharacterized protein (Fragment) OS=Bos taurus GN=SPIRE1 PE=4 SV=2		1		-1.61262		2.44141
E1BH64	E1BH64_BOVIN Uncharacterized protein OS=Bos taurus GN=GTPBP3 PE=3 SV=1		1		-0.640974		1.46329
E1BH80	E1BH80_BOVIN Uncharacterized protein OS=Bos taurus GN=YTHDF3 PE=4 SV=2		1		-1.29782		2.16161
E1BHD8	E1BHD8_BOVIN Uncharacterized protein OS=Bos taurus GN=GXYLT1 PE=4 SV=1		1		2.78618		5.23225
E1BHZ5	E1BHZ5_BOVIN Uncharacterized protein (Fragment) OS=Bos taurus GN=TBC1D25 PE=4 SV=2		1		-0.096195		1.05574
E1BIA4	E1BIA4_BOVIN Uncharacterized protein OS=Bos taurus GN=DLEC1 PE=4 SV=2		1		2.6104		4.10937
E1BIB4	E1BIB4_BOVIN Uncharacterized protein OS=Bos taurus GN=HNRNPL PE=4 SV=2		1		0.534621		1.3738
E1BIN5	E1BIN5_BOVIN Uncharacterized protein OS=Bos taurus GN=CUL3 PE=3 SV=2		1		0.658801		1.44998
E1BIV2	E1BIV2_BOVIN Uncharacterized protein OS=Bos taurus GN=RGS14 PE=4 SV=2		1		0.446623		1.30377
E1BIZ3	E1BIZ3_BOVIN Uncharacterized protein OS=Bos taurus GN=UNC119B PE=4 SV=1		1		0.238979		1.1525
E1BJI0	E1BJI0_BOVIN Uncharacterized protein OS=Bos taurus GN=TTC3 PE=4 SV=2		1		1.41415		2.21971
E1BJI7	E1BJI7_BOVIN Uncharacterized protein (Fragment) OS=Bos taurus GN=EPG5 PE=4 SV=2		1		-0.32582		1.21351
E1BK64	E1BK64_BOVIN Uncharacterized protein OS=Bos taurus GN=DFNB59 PE=4 SV=1		1		1.8131		2.77964
E1BK76	E1BK76_BOVIN Uncharacterized protein (Fragment) OS=Bos taurus GN=MSH4 PE=3 SV=2		1		-2.97098		5.33977
E1BKY9	E1BKY9_BOVIN Uncharacterized protein OS=Bos taurus GN=CPOX PE=4 SV=1		1		0.570659		1.36484
E1BLQ3	E1BLQ3_BOVIN Uncharacterized protein OS=Bos taurus GN=ATF5 PE=4 SV=1		1		-1.51319		2.4563
E1BLV6	E1BLV6_BOVIN Uncharacterized protein (Fragment) OS=Bos taurus GN=VARS PE=3 SV=2		1		-0.37094		1.24645
E1BLX3	E1BLX3_BOVIN Uncharacterized protein OS=Bos taurus GN=ORAI3 PE=4 SV=1		1		1.61267		2.48261
E1BM01	E1BM01_BOVIN Uncharacterized protein OS=Bos taurus GN=RASGRF1 PE=4 SV=2		1		-0.268371		1.16337
E1BM48	E1BM48_BOVIN Uncharacterized protein OS=Bos taurus GN=PRPF31 PE=4 SV=1		1		-0.899523		1.70618
E1BM57	E1BM57_BOVIN Uncharacterized protein OS=Bos taurus GN=NHLRC3 PE=4 SV=2		1		0.147121		1.09131
E1BME2	E1BME2_BOVIN AP-3 complex subunit beta OS=Bos taurus GN=AP3B2 PE=3 SV=2		1		-0.0511739		1.03086
E1BMM4	E1BMM4_BOVIN Uncharacterized protein (Fragment) OS=Bos taurus GN=VPS26B PE=4 SV=2		1		0.407608		1.25308
E1BMW9	E1BMW9_BOVIN Uncharacterized protein OS=Bos taurus GN=PURA PE=4 SV=2		1		-0.125786		1.07758
E1BND7	E1BND7_BOVIN Uncharacterized protein (Fragment) OS=Bos taurus GN=PPFIA2 PE=4 SV=2		1		-2.89377		4.84165
E1BNT2	E1BNT2_BOVIN Uncharacterized protein (Fragment) OS=Bos taurus GN=TSC2 PE=4 SV=2		1		0.0779769		1.04368
E1BNY9	E1BNY9_BOVIN Uncharacterized protein OS=Bos taurus GN=HUWE1 PE=4 SV=2		1		-0.293624		1.19059
E1BP88	E1BP88_BOVIN Uncharacterized protein OS=Bos taurus GN=CREB3L4 PE=4 SV=1		1		-0.277701		1.16446
E1BPB4	E1BPB4_BOVIN Uncharacterized protein OS=Bos taurus GN=CD72 PE=4 SV=1		1		0.804032		1.5736
E1BPC3	E1BPC3_BOVIN Uncharacterized protein OS=Bos taurus GN=ATP8B1 PE=4 SV=1		1		-0.359621		1.23813
E1BPP6	E1BPP6_BOVIN Uncharacterized protein (Fragment) OS=Bos taurus GN=MCCC2 PE=4 SV=2		1		-0.65509		1.42915
E1BPY0	E1BPY0_BOVIN Uncharacterized protein OS=Bos taurus GN=WASF3 PE=4 SV=2		1		-0.342803		1.2258
E1BQ37	E1BQ37_BOVIN Uncharacterized protein OS=Bos taurus GN=SFPQ PE=4 SV=1		1		-0.935624		1.74307
F1AME3	F1AME3_BUBBU Toll-like receptor 5 OS=Bubalus bubalis GN=TLR5 PE=4 SV=1		1		-0.191395		1.11396
F1MB71	F1MB71_BOVIN Uncharacterized protein (Fragment) OS=Bos taurus GN=CASKIN1 PE=4 SV=2		1		0.488159		1.33635
F1MD64	F1MD64_BOVIN Uncharacterized protein (Fragment) OS=Bos taurus GN=PIEZO1 PE=4 SV=2		1		0.308811		1.18641
F1MES5	F1MES5_BOVIN Uncharacterized protein (Fragment) OS=Bos taurus GN=PRDM11 PE=4 SV=2		1		2.54891		4.54392
F1MF11	F1MF11_BOVIN Phosphoinositide phospholipase C (Fragment) OS=Bos taurus GN=PLCH1 PE=4 SV=1		1		1.45213		2.36884
F1MF37	F1MF37_BOVIN Ubiquitin carboxyl-terminal hydrolase (Fragment) OS=Bos taurus GN=USP31 PE=3 SV=2		1		-4.20465		10.7056
F1MF64	F1MF64_BOVIN Uncharacterized protein (Fragment) OS=Bos taurus GN=NBEA PE=4 SV=2		1		1.48743		2.31338
F1MFG9	F1MFG9_BOVIN Uncharacterized protein (Fragment) OS=Bos taurus GN=MYO1G PE=4 SV=1		1		0.688745		1.50541
F1MFZ5	F1MFZ5_BOVIN Uncharacterized protein (Fragment) OS=Bos taurus GN=UNC45B PE=4 SV=1		1		0.45151		1.30763
F1MG13	F1MG13_BOVIN Uncharacterized protein (Fragment) OS=Bos taurus GN=MYO15A PE=4 SV=2		1		1.8529		3.00522
F1MIM8	F1MIM8_BOVIN Uncharacterized protein OS=Bos taurus GN=NVL PE=3 SV=2		1		-0.81426		1.62205
F1MJ00	F1MJ00_BOVIN Uncharacterized protein OS=Bos taurus GN=IGSF3 PE=4 SV=2		1		1.3971		2.29317
F1MJP7	F1MJP7_BOVIN Uncharacterized protein OS=Bos taurus GN=UAP1 PE=4 SV=1		1		-0.0229581		1.01373
F1ML95	F1ML95_BOVIN Uncharacterized protein (Fragment) OS=Bos taurus GN=STK11IP PE=4 SV=2		1		-1.05429		1.87034
F1MLB2	F1MLB2_BOVIN Uncharacterized protein OS=Bos taurus GN=CHD8 PE=4 SV=2		1		-0.180248		1.11299
F1MMA1	F1MMA1_BOVIN Uncharacterized protein OS=Bos taurus GN=METTL11B PE=4 SV=2		1		0.804554		1.61265
F1MME7	F1MME7_BOVIN Uncharacterized protein OS=Bos taurus GN=HEATR8 PE=4 SV=2		1		0.442181		1.30039
F1MMX2	F1MMX2_BOVIN Uncharacterized protein OS=Bos taurus GN=NRAP PE=4 SV=1		1		-1.92424		2.95973
F1MNF8	F1MNF8_BOVIN Uncharacterized protein OS=Bos taurus GN=LOC100141266 PE=3 SV=1		1		-0.266868		1.17175
F1MP14	F1MP14_BOVIN Uncharacterized protein OS=Bos taurus GN=FOXK1 PE=4 SV=2		1		2.0439		3.36704
F1MP29	F1MP29_BOVIN Uncharacterized protein (Fragment) OS=Bos taurus PE=4 SV=2		1		1.76561		2.63255
F1MP49	F1MP49_BOVIN Uncharacterized protein OS=Bos taurus GN=TRIM24 PE=4 SV=2		1		1.61925		2.49204
F1MPS6	F1MPS6_BOVIN Uncharacterized protein OS=Bos taurus GN=ABHD12B PE=4 SV=2		1		-0.991984		1.80247
F1MPX6	F1MPX6_BOVIN Uncharacterized protein (Fragment) OS=Bos taurus GN=JMJD8 PE=4 SV=1		1		0.258197		1.16571
F1MQ87	F1MQ87_BOVIN Uncharacterized protein (Fragment) OS=Bos taurus GN=DENND5B PE=4 SV=2		1		0.0586127		1.0336
F1MQ88	F1MQ88_BOVIN Uncharacterized protein OS=Bos taurus GN=FHDC1 PE=4 SV=2		1		-3.25278		6.90107
F1MQA8	F1MQA8_BOVIN Uncharacterized protein OS=Bos taurus GN=EHBP1 PE=4 SV=2		1		1.74501		2.81914
F1MQF9	F1MQF9_BOVIN Uncharacterized protein (Fragment) OS=Bos taurus GN=SLC9C1 PE=4 SV=2		1		1.12861		1.88974
F1MQG2	F1MQG2_BOVIN Uncharacterized protein (Fragment) OS=Bos taurus GN=RFNG PE=4 SV=1		1		-0.727262		1.49569
F1MQJ6	F1MQJ6_BOVIN Uncharacterized protein OS=Bos taurus GN=C14H8orf34 PE=4 SV=2		1		0.0822352		1.04746
F1MQN0	F1MQN0_BOVIN Uncharacterized protein OS=Bos taurus GN=PPP2R1B PE=4 SV=2		1		1.35182		2.23177
F1MS56	F1MS56_BOVIN Uncharacterized protein OS=Bos taurus GN=PGM3 PE=3 SV=1		1		0.581271		1.41231
F1MS75	F1MS75_BOVIN Uncharacterized protein (Fragment) OS=Bos taurus GN=SLC12A1 PE=4 SV=2		1		-1.41344		2.31505
F1MSC3	F1MSC3_BOVIN Uncharacterized protein OS=Bos taurus GN=ACACB PE=4 SV=2		1		1.65183		2.66704
F1MSD2	F1MSD2_BOVIN Uncharacterized protein OS=Bos taurus GN=RUVBL2 PE=4 SV=1		1		0.31257		1.18439
F1MSJ1	F1MSJ1_BOVIN Uncharacterized protein OS=Bos taurus GN=CCDC42B PE=4 SV=2		1		-0.54549		1.36013
F1MTI0	F1MTI0_BOVIN Uncharacterized protein OS=Bos taurus GN=ZSWIM1 PE=4 SV=2		1		0.738998		1.55104
F1MUU9	F1MUU9_BOVIN Uncharacterized protein (Fragment) OS=Bos taurus PE=4 SV=2		1		-0.800681		1.6098
F1MW55	F1MW55_BOVIN Uncharacterized protein OS=Bos taurus GN=CCDC91 PE=4 SV=2		1		0.553814		1.38952
F1MWL1	F1MWL1_BOVIN Uncharacterized protein (Fragment) OS=Bos taurus GN=PTPN12 PE=4 SV=1		1		-2.4791		4.36128
F1MX61	F1MX61_BOVIN Uncharacterized protein OS=Bos taurus GN=SF3B1 PE=4 SV=2		1		0.439913		1.29866
F1MXF5	F1MXF5_BOVIN Uncharacterized protein (Fragment) OS=Bos taurus GN=AKAP9 PE=4 SV=2		1		-0.621313		1.39887
F1MXX5	F1MXX5_BOVIN Uncharacterized protein (Fragment) OS=Bos taurus GN=NRD1 PE=3 SV=1		1		-0.228312		1.14521
F1MYG6	F1MYG6_BOVIN Uncharacterized protein (Fragment) OS=Bos taurus GN=RBM26 PE=4 SV=2		1		2.12176		3.52568
F1MYN2	F1MYN2_BOVIN Uncharacterized protein OS=Bos taurus GN=CGN PE=4 SV=2		1		0.672808		1.49115
F1MYP4	F1MYP4_BOVIN Uncharacterized protein OS=Bos taurus GN=CTBP1 PE=3 SV=2		1		-0.914898		1.722
F1MYW4	F1MYW4_BOVIN Nucleolar GTP-binding protein 1 OS=Bos taurus GN=GTPBP4 PE=3 SV=2		1		0.444916		1.30245
F1N052	F1N052_BOVIN Uncharacterized protein OS=Bos taurus GN=SMARCA5 PE=4 SV=2		1		0.506706		1.3512
F1N0R7	F1N0R7_BOVIN Uncharacterized protein OS=Bos taurus GN=FLRT3 PE=4 SV=2		1		-1.83816		2.82002
F1N211	F1N211_BOVIN Uncharacterized protein (Fragment) OS=Bos taurus GN=XYLT1 PE=4 SV=2		1		-0.559072		1.39388
F1N2K8	F1N2K8_BOVIN Uncharacterized protein (Fragment) OS=Bos taurus GN=PPL PE=4 SV=1		1		0.351042		1.2318
F1N332	F1N332_BOVIN Uncharacterized protein OS=Bos taurus GN=ULK3 PE=4 SV=1		1		-1.76874		2.85903
F1N348	F1N348_BOVIN Uncharacterized protein OS=Bos taurus GN=AMIGO2 PE=4 SV=2		1		-0.420834		1.28394
F1N3K3	F1N3K3_BOVIN Uncharacterized protein OS=Bos taurus GN=IL1RL2 PE=4 SV=2		1		-0.385745		1.23551
F1N4R2	F1N4R2_BOVIN Uncharacterized protein OS=Bos taurus GN=MORF4L1 PE=4 SV=1		1		0.454647		1.30998
F1N5H2	F1N5H2_BOVIN Uncharacterized protein (Fragment) OS=Bos taurus GN=FUCA2 PE=4 SV=1		1		0.0619908		1.03557
F1N5J8	F1N5J8_BOVIN Uncharacterized protein OS=Bos taurus GN=DECR1 PE=4 SV=1		1		1.06777		1.88535
F1N657	F1N657_BOVIN Uncharacterized protein OS=Bos taurus GN=LOC785769 PE=4 SV=2		1		-1.18003		2.01544
F1N6H4	F1N6H4_BOVIN Uncharacterized protein (Fragment) OS=Bos taurus GN=MACF1 PE=4 SV=2		1		-1.95039		3.18456
F1N6M0	F1N6M0_BOVIN Uncharacterized protein (Fragment) OS=Bos taurus GN=CCDC144A PE=4 SV=2		1		-0.308928		1.18339
F1N6U4	F1N6U4_BOVIN Uncharacterized protein OS=Bos taurus GN=SEPT9 PE=3 SV=2		1		0.581892		1.41287
F1N789	F1N789_BOVIN Uncharacterized protein OS=Bos taurus GN=VCL PE=4 SV=1		1		-0.547101		1.35366
F1N7F9	F1N7F9_BOVIN Uncharacterized protein (Fragment) OS=Bos taurus GN=CACNA2D1 PE=4 SV=2		1		2.86818		5.51116
F6PPP4	F6PPP4_BOVIN Uncharacterized protein OS=Bos taurus PE=4 SV=1		1		1.32845		2.20107
F6Q087	F6Q087_BOVIN G1 to S phase transition 1 OS=Bos taurus GN=GSPT1 PE=4 SV=1		1		-0.572322		1.40481
F6QRZ3	F6QRZ3_BOVIN Uncharacterized protein OS=Bos taurus GN=NARS2 PE=4 SV=1		1		0.0588392		1.03374
F6RF21	F6RF21_BOVIN Uncharacterized protein OS=Bos taurus GN=SMCHD1 PE=4 SV=1		1		-0.677985		1.49578
G1DFW5	G1DFW5_CAPHI Thioredoxin-like protein 1 OS=Capra hircus GN=TXNL1 PE=2 SV=1		1		-0.995617		1.80629
G3MW11	G3MW11_BOVIN Uncharacterized protein OS=Bos taurus GN=LOC101903448 PE=3 SV=1		1		2.6304		4.40687
G3MW12	G3MW12_BOVIN Uncharacterized protein (Fragment) OS=Bos taurus GN=LOC100337053 PE=3 SV=1		1		-0.0732366		1.04445
G3MX15	G3MX15_BOVIN Uncharacterized protein (Fragment) OS=Bos taurus GN=ONECUT3 PE=4 SV=1		1		-1.96189		3.20623
G3MX97	G3MX97_BOVIN Uncharacterized protein (Fragment) OS=Bos taurus GN=LOC101905441 PE=4 SV=1		1		0.55192		1.38793
G3MY02	G3MY02_BOVIN Uncharacterized protein (Fragment) OS=Bos taurus PE=4 SV=1		1		0.491941		1.33931
G3MYL8	G3MYL8_BOVIN Uncharacterized protein OS=Bos taurus GN=SOX4 PE=4 SV=1		1		-0.0636011		1.03652
G3MZP1	G3MZP1_BOVIN Uncharacterized protein (Fragment) OS=Bos taurus GN=GRIP1 PE=4 SV=1		1		-1.1374		1.89903
G3MZU6	G3MZU6_BOVIN Uncharacterized protein (Fragment) OS=Bos taurus GN=IGFN1 PE=4 SV=1		1		-1.77721		2.87338
G3N022	G3N022_BOVIN Uncharacterized protein OS=Bos taurus GN=SPEG PE=4 SV=1		1		0.358122		1.237
G3N1C8	G3N1C8_BOVIN Uncharacterized protein OS=Bos taurus GN=DNAH1 PE=4 SV=1		1		-4.1552		11.7991
G3N1V8	G3N1V8_BOVIN Uncharacterized protein (Fragment) OS=Bos taurus GN=PIGX PE=4 SV=1		1		0.779515		1.58877
G3N260	G3N260_BOVIN Uncharacterized protein OS=Bos taurus GN=EARS2 PE=3 SV=1		1		0.392075		1.26222
G3N370	G3N370_BOVIN Uncharacterized protein OS=Bos taurus GN=HTATSF1 PE=4 SV=1		1		-0.949696		1.67466
G3N3C4	G3N3C4_BOVIN Olfactory receptor OS=Bos taurus GN=LOC101908633 PE=3 SV=1		1		0.223103		1.1417
G3N3W5	G3N3W5_BOVIN Uncharacterized protein (Fragment) OS=Bos taurus GN=NLRP2 PE=4 SV=1		1		-0.809881		1.61762
G3X6U1	G3X6U1_BOVIN Uncharacterized protein (Fragment) OS=Bos taurus GN=ALDH1A2 PE=3 SV=1		1		2.45519		3.79229
G3X724	G3X724_BOVIN Uncharacterized protein (Fragment) OS=Bos taurus GN=LOC524576 PE=4 SV=1		1		-0.0511464		1.03084
G5E690	G5E690_BOVIN Uncharacterized protein OS=Bos taurus GN=GGA3 PE=4 SV=1		1		-0.437536		1.27402
G5E6A5	G5E6A5_BOVIN Uncharacterized protein (Fragment) OS=Bos taurus PE=4 SV=1		1		1.36219		2.15563
G5E6I6	G5E6I6_BOVIN Uncharacterized protein (Fragment) OS=Bos taurus PE=4 SV=1		1		1.20668		2.04764
H2DGR1	H2DGR1_CAPHI Heat shock protein 70 OS=Capra hircus GN=HSP70 PE=2 SV=1		1		-1.20175		2.04186
H2XJE9	H2XJE9_BOVIN Mitogen-activated protein kinase OS=Bos taurus GN=NLK PE=3 SV=1		1		-1.1063		1.92903
H6URH4	H6URH4_CAPHI Thyroid hormone responsive protein (Fragment) OS=Capra hircus GN=THRSP PE=4 SV=1		1		0.485422		1.33414
L8HNS5	L8HNS5_9CETA Uncharacterized protein (Fragment) OS=Bos mutus GN=M91_15733 PE=4 SV=1		1		-0.76748		1.57744
L8HVR6	L8HVR6_9CETA Elongation factor 1-alpha 1 OS=Bos mutus GN=M91_07878 PE=4 SV=1		1		-1.06351		1.88558
L8HZC2	L8HZC2_9CETA Uncharacterized protein OS=Bos mutus GN=M91_04107 PE=4 SV=1		1		-0.037058		1.02032
L8HZH5	L8HZH5_9CETA SCAN domain-containing protein 3 OS=Bos mutus GN=M91_14293 PE=4 SV=1		1		0.415314		1.27973
L8I1M1	L8I1M1_9CETA Transketolase-like protein 2 OS=Bos mutus GN=M91_08379 PE=4 SV=1		1		0.417719		1.28285
L8I2L8	L8I2L8_9CETA Zinc finger protein 616 (Fragment) OS=Bos mutus GN=M91_05227 PE=4 SV=1		1		-0.0311854		1.0187
L8I993	L8I993_9CETA Uncharacterized protein OS=Bos mutus GN=M91_20130 PE=3 SV=1		1		0.618803		1.39507
L8IBQ9	L8IBQ9_9CETA Uncharacterized protein (Fragment) OS=Bos mutus GN=M91_20493 PE=4 SV=1		1		-0.0493103		1.02972
L8ILW5	L8ILW5_9CETA Histone H4 (Fragment) OS=Bos mutus GN=M91_12052 PE=3 SV=1		1		-1.06198		1.87992
L8INK2	L8INK2_9CETA Coiled-coil domain-containing protein 18 (Fragment) OS=Bos mutus GN=M91_06376 PE=4 SV=1		1		-2.71991		4.63531
L8IQ05	L8IQ05_9CETA Collagen alpha-3(IX) chain OS=Bos mutus GN=M91_18935 PE=4 SV=1		1		-1.16013		1.92348
L8ISA8	L8ISA8_9CETA Uncharacterized protein (Fragment) OS=Bos mutus GN=M91_03817 PE=3 SV=1		1		-1.24575		2.09628
L8IZJ2	L8IZJ2_9CETA Ankyrin repeat and zinc finger domain-containing protein 1 OS=Bos mutus GN=M91_13952 PE=4 SV=1		1		0.454714		1.31022
L8J2T4	L8J2T4_9CETA Bifunctional 3'-phosphoadenosine 5'-phosphosulfate synthase 1 (Fragment) OS=Bos mutus GN=M91_03629 PE=3 SV=1		1		0.27177		1.17515
M5FMV3	M5FMV3_BOVIN 3-phosphoinositide-dependent protein kinase 1-like OS=Bos taurus GN=PDPK1 PE=4 SV=1		1		0.197269		1.12434
Q08DH4	Q08DH4_BOVIN Kinesin light chain 2 OS=Bos taurus GN=KLC2 PE=2 SV=1		1		0.479633		1.31056
Q08DK2	Q08DK2_BOVIN ADP-ribosylation factor GTPase activating protein 3 OS=Bos taurus GN=ARFGAP3 PE=2 SV=1		1		-0.439936		1.29914
Q08DP7	Q08DP7_BOVIN Protein phosphatase 2, regulatory subunit B', beta isoform OS=Bos taurus GN=PPP2R5B PE=2 SV=1		1		0.102009		1.05752
Q08DQ1	Q08DQ1_BOVIN Calcium/calmodulin-dependent protein kinase I OS=Bos taurus GN=CAMK1 PE=2 SV=1		1		-0.676351		1.49434
Q08E34	Q08E34_BOVIN Translocase of outer mitochondrial membrane 70 OS=Bos taurus GN=TOMM70A PE=2 SV=1		1		-0.540565		1.3786
Q0IIK6	Q0IIK6_BOVIN Peroxisomal biogenesis factor 5-like OS=Bos taurus GN=PEX5L PE=2 SV=1		1		0.00367757		1.00219
Q0P568	Q0P568_BOVIN Ubiquitin fusion degradation 1 like OS=Bos taurus GN=UFD1L PE=2 SV=1		1		-1.08446		1.90452
Q0P5M5	Q0P5M5_BOVIN CCDC84 protein OS=Bos taurus GN=CCDC84 PE=2 SV=1		1		0.30188		1.19645
Q0QEQ4	Q0QEQ4_BOVIN Isocitrate dehydrogenase 1 (Fragment) OS=Bos taurus GN=IDH1 PE=2 SV=1		1		-0.608095		1.38448
Q0VC17	Q0VC17_BOVIN Phosphomannomutase OS=Bos taurus GN=PMM1 PE=2 SV=1		1		1.82893		2.75188
Q0VCJ5	Q0VCJ5_BOVIN MOB1, Mps One Binder kinase activator-like 1B (Yeast) OS=Bos taurus GN=MOBKL1B PE=2 SV=1		1		-0.387412		1.25872
Q0VCU3	Q0VCU3_BOVIN Cathepsin F OS=Bos taurus GN=CTSF PE=2 SV=1		1		-0.0657088		1.0398
Q1LZ92	Q1LZ92_BOVIN Histone H2A OS=Bos taurus GN=H2AFY2 PE=2 SV=1		1		-0.0862044		1.0484
Q1RMK4	Q1RMK4_BOVIN SPTBN1 protein (Fragment) OS=Bos taurus GN=SPTBN1 PE=2 SV=1		1		0.233842		1.14899
Q1RML6	Q1RML6_BOVIN Uncharacterized protein OS=Bos taurus GN=TRNT1 PE=2 SV=1		1		1.66413		2.68691
Q24JZ7	Q24JZ7_BOVIN Succinyl-CoA:3-ketoacid-coenzyme A transferase OS=Bos taurus GN=OXCT1 PE=2 SV=1		1		0.0772568		1.04695
Q28325	Q28325_CAPHI Beta-x globin gene from clone 10 (Fragment) OS=Capra hircus PE=4 SV=1		1		1.29923		2.03864
Q2HJ29	Q2HJ29_BOVIN Putative uncharacterized protein LOC616677 OS=Bos taurus GN=LOC616677 PE=2 SV=1		1		-0.0143904		1.00858
Q2HJ65	Q2HJ65_BOVIN Histone H2A OS=Bos taurus GN=H2AFY PE=2 SV=1		1		0.562786		1.39688
Q2HJI9	Q2HJI9_BOVIN Ring-box 1 OS=Bos taurus GN=RBX1 PE=2 SV=1		1		-0.696792		1.51258
Q2KI16	Q2KI16_BOVIN CUG triplet repeat, RNA binding protein 2 OS=Bos taurus GN=CUGBP2 PE=2 SV=1		1		-0.0843014		1.05134
Q2KIC7	Q2KIC7_BOVIN Serine/threonine-protein phosphatase OS=Bos taurus GN=PPP6C PE=2 SV=2		1		0.413797		1.2786
Q2KIL9	Q2KIL9_BOVIN LOC508455 protein (Fragment) OS=Bos taurus GN=LOC508455 PE=2 SV=1		1		0.916562		1.63612
Q2KIR5	Q2KIR5_BOVIN PCYT1A protein OS=Bos taurus GN=PCYT1A PE=2 SV=1		1		-0.461017		1.31493
Q2KJ47	Q2KJ47_BOVIN EH-domain containing 2 OS=Bos taurus GN=EHD2 PE=2 SV=1		1		-1.69094		2.48385
Q2NKU1	Q2NKU1_BOVIN Deoxyuridine triphosphatase OS=Bos taurus GN=DUT PE=2 SV=1		1		0.317904		1.19239
Q2NKU2	Q2NKU2_BOVIN Signal recognition particle 9kDa OS=Bos taurus GN=SRP9 PE=2 SV=1		1		-0.836292		1.58865
Q3MHK9	Q3MHK9_BOVIN Fascin OS=Bos taurus GN=FSCN1 PE=2 SV=1		1		-0.341753		1.21252
Q3SWX3	Q3SWX3_BOVIN Aminopeptidase-like 1 OS=Bos taurus GN=NPEPL1 PE=2 SV=1		1		0.653939		1.44603
Q3T172	Q3T172_BOVIN ECH1 protein (Fragment) OS=Bos taurus GN=ECH1 PE=2 SV=1		1		0.0708814		1.043
Q3YJK2	Q3YJK2_BOVIN MHC class I antigen (Fragment) OS=Bos taurus GN=BoLA PE=3 SV=1		1		-1.20727		2.04858
Q3ZBG1	Q3ZBG1_BOVIN RAB14 protein OS=Bos taurus GN=RAB14 PE=2 SV=2		1		-0.0638361		1.03665
Q3ZBH5	Q3ZBH5_BOVIN Proliferation-associated 2G4, 38kDa OS=Bos taurus GN=PA2G4 PE=2 SV=1		1		-0.0972455		1.05367
Q3ZCK2	Q3ZCK2_BOVIN Uncharacterized protein OS=Bos taurus GN=RALA PE=2 SV=1		1		-0.634515		1.42079
Q58CV8	Q58CV8_BOVIN Sulfotransferase OS=Bos taurus GN=SULT1C2 PE=2 SV=1		1		1.62283		2.49691
Q58DI6	Q58DI6_BOVIN Oxysterol-binding protein OS=Bos taurus GN=OSBPL2 PE=2 SV=1		1		0.633058		1.45652
Q58DI8	Q58DI8_BOVIN Stomatin-like 3 OS=Bos taurus GN=STOML3 PE=2 SV=1		1		-1.13815		1.89989
Q7YQJ6	Q7YQJ6_SHEEP Carnitine O-palmitoyltransferase (Fragment) OS=Ovis aries GN=CPT1A PE=2 SV=1		1		0.336632		1.22132
Q9MZT0	Q9MZT0_BOVIN Fc gamma receptor I OS=Bos taurus GN=FCGR1A PE=2 SV=1		1		-2.24065		3.53734
Q9MZW1	Q9MZW1_SHEEP Beta-actin (Fragment) OS=Ovis aries PE=2 SV=1		1		-1.08562		1.90548
W5NQC6	W5NQC6_SHEEP Uncharacterized protein (Fragment) OS=Ovis aries GN=ECHS1 PE=3 SV=1		1		-0.227655		1.12998
W5NQS5	W5NQS5_SHEEP Uncharacterized protein (Fragment) OS=Ovis aries PE=3 SV=1		1		-3.17313		5.98446
W5NTW9	W5NTW9_SHEEP Uncharacterized protein OS=Ovis aries GN=RIPK1 PE=4 SV=1		1		-1.27648		2.05391
W5NU89	W5NU89_SHEEP Uncharacterized protein OS=Ovis aries GN=ZC2HC1C PE=4 SV=1		1		-3.08482		5.69364
W5NUA2	W5NUA2_SHEEP Uncharacterized protein OS=Ovis aries GN=CCDC163P PE=4 SV=1		1		0.0856852		1.04857
W5NUJ9	W5NUJ9_SHEEP Uncharacterized protein (Fragment) OS=Ovis aries GN=TMEM176A PE=4 SV=1		1		0.852877		1.65949
W5NV13	W5NV13_SHEEP Uncharacterized protein OS=Ovis aries GN=C10orf128 PE=4 SV=1		1		-0.453269		1.30891
W5NVW7	W5NVW7_SHEEP Uncharacterized protein OS=Ovis aries GN=NAGLU PE=4 SV=1		1		-0.94503		1.75292
W5NWK9	W5NWK9_SHEEP Uncharacterized protein OS=Ovis aries GN=KISS1 PE=4 SV=1		1		-5.74802		25.5597
W5NXN4	W5NXN4_SHEEP Uncharacterized protein (Fragment) OS=Ovis aries GN=MARCH8 PE=4 SV=1		1		0.687692		1.50454
W5NYJ9	W5NYJ9_SHEEP Angiotensinogen (Fragment) OS=Ovis aries GN=AGT PE=3 SV=1		1		-1.75606		2.83806
W5NZU8	W5NZU8_SHEEP Uncharacterized protein (Fragment) OS=Ovis aries PE=4 SV=1		1		-0.226404		1.13617
W5P0R0	W5P0R0_SHEEP Uncharacterized protein (Fragment) OS=Ovis aries GN=COPG1 PE=4 SV=1		1		0.326637		1.21409
W5P1M1	W5P1M1_SHEEP Uncharacterized protein OS=Ovis aries GN=ETFDH PE=4 SV=1		1		0.113304		1.06472
W5P323	W5P323_SHEEP Glucose-6-phosphate isomerase OS=Ovis aries GN=GPI PE=3 SV=1		1		0.383053		1.25552
W5P3D1	W5P3D1_SHEEP Uncharacterized protein (Fragment) OS=Ovis aries GN=JMJD1C PE=4 SV=1		1		1.57844		2.43543
W5P3E7	W5P3E7_SHEEP Uncharacterized protein OS=Ovis aries GN=VARS PE=3 SV=1		1		0.191697		1.11416
W5P3R0	W5P3R0_SHEEP Uncharacterized protein (Fragment) OS=Ovis aries PE=4 SV=1		1		-3.08664		5.52113
W5P420	W5P420_SHEEP Uncharacterized protein (Fragment) OS=Ovis aries GN=ARHGEF28 PE=4 SV=1		1		-0.672219		1.49088
W5P4G3	W5P4G3_SHEEP Uncharacterized protein (Fragment) OS=Ovis aries GN=TATDN2 PE=4 SV=1		1		-0.152456		1.08804
W5P5A6	W5P5A6_SHEEP Uncharacterized protein (Fragment) OS=Ovis aries GN=CLEC17A PE=4 SV=1		1		-0.432846		1.29317
W5P882	W5P882_SHEEP Uncharacterized protein OS=Ovis aries PE=3 SV=1		1		-0.688177		1.5051
W5P9E2	W5P9E2_SHEEP Uncharacterized protein OS=Ovis aries PE=3 SV=1		1		0.424781		1.26228
W5PDB3	W5PDB3_SHEEP Uncharacterized protein OS=Ovis aries GN=C4orf47 PE=4 SV=1		1		-0.236454		1.14263
W5PDD0	W5PDD0_SHEEP Uncharacterized protein (Fragment) OS=Ovis aries GN=LCP1 PE=4 SV=1		1		-1.70807		2.75908
W5PDG5	W5PDG5_SHEEP Uncharacterized protein OS=Ovis aries GN=LRRC63 PE=4 SV=1		1		-0.344462		1.22701
W5PFF9	W5PFF9_SHEEP Uncharacterized protein OS=Ovis aries PE=4 SV=1		1		0.459775		1.31395
W5PFU9	W5PFU9_SHEEP Uncharacterized protein OS=Ovis aries GN=ZNF268 PE=4 SV=1		1		1.69034		2.59372
W5PG09	W5PG09_SHEEP Phosphoglycerate kinase OS=Ovis aries GN=PGK2 PE=3 SV=1		1		-1.9855		3.00109
W5PIA4	W5PIA4_SHEEP Uncharacterized protein (Fragment) OS=Ovis aries PE=4 SV=1		1		-0.340102		1.22385
W5PIG6	W5PIG6_SHEEP Uncharacterized protein OS=Ovis aries GN=ENO1 PE=3 SV=1		1		0.817823		1.57249
W5PL12	W5PL12_SHEEP Uncharacterized protein OS=Ovis aries GN=THSD7B PE=4 SV=1		1		-0.329808		1.1961
W5PLR6	W5PLR6_SHEEP Uncharacterized protein OS=Ovis aries PE=4 SV=1		1		1.50288		2.2975
W5PN11	W5PN11_SHEEP Uncharacterized protein (Fragment) OS=Ovis aries GN=LOC101111473 PE=4 SV=1		1		2.99485		5.92114
W5PSD5	W5PSD5_SHEEP Uncharacterized protein OS=Ovis aries PE=4 SV=1		1		-1.38108		2.27096
W5PTH0	W5PTH0_SHEEP Uncharacterized protein (Fragment) OS=Ovis aries GN=LOC101116713 PE=3 SV=1		1		-0.552324		1.38821
W5PWE6	W5PWE6_SHEEP Uncharacterized protein OS=Ovis aries GN=CNNM4 PE=4 SV=1		1		-0.307568		1.2004
W5Q224	W5Q224_SHEEP Uncharacterized protein (Fragment) OS=Ovis aries GN=ABCA13 PE=4 SV=1		1		-4.07195		9.32345
W5Q3E3	W5Q3E3_SHEEP Uncharacterized protein OS=Ovis aries GN=RAB2A PE=3 SV=1		1		-0.865764		1.60744
W5Q4V3	W5Q4V3_SHEEP Uncharacterized protein OS=Ovis aries GN=DDX53 PE=3 SV=1		1		-0.0196104		1.01112
W5Q592	W5Q592_SHEEP Uncharacterized protein OS=Ovis aries PE=4 SV=1		1		-2.90552		5.61574
W5Q5R0	W5Q5R0_SHEEP Uncharacterized protein OS=Ovis aries GN=PDE1A PE=4 SV=1		1		-0.713463		1.49532
W5Q7Y6	W5Q7Y6_SHEEP Uncharacterized protein (Fragment) OS=Ovis aries GN=PKD1 PE=4 SV=1		1		-1.64944		2.66373
W5Q951	W5Q951_SHEEP Coronin OS=Ovis aries GN=CORO1C PE=3 SV=1		1		-0.282795		1.18288
W5QAL5	W5QAL5_SHEEP Uncharacterized protein OS=Ovis aries GN=LOC101114682 PE=4 SV=1		1		-0.38578		1.23552
W5QBG9	W5QBG9_SHEEP Uncharacterized protein OS=Ovis aries PE=4 SV=1		1		0.479308		1.32928
W5QCH1	W5QCH1_SHEEP Uncharacterized protein (Fragment) OS=Ovis aries PE=4 SV=1		1		-2.07877		3.43664
W5QD93	W5QD93_SHEEP Uncharacterized protein OS=Ovis aries GN=LOC101119050 PE=4 SV=1		1		-1.77937		2.87701
W5QFB4	W5QFB4_SHEEP Uncharacterized protein OS=Ovis aries GN=LOC101121964 PE=4 SV=1		1		-0.200905		1.11996
W5QI22	W5QI22_SHEEP Uncharacterized protein OS=Ovis aries GN=VPS13C PE=4 SV=1		1		-1.51645		2.31486
W5QIY4	W5QIY4_SHEEP Uncharacterized protein OS=Ovis aries GN=ARID4A PE=4 SV=1		1		-0.304239		1.19804

## Sheet: Midgut Significant
Uniprot	Protein description	Zq	FDRq	pep_per_protein	Infected/Uninfected fold change	Adjusted Infected/Uninfected fold change	log 2 (Infected/Uninfected) fold change	GO: BP	GO: MF	GO: CC
P21379	HBA_RANTA Hemoglobin subunit alpha OS=Rangifer tarandus GN=HBA PE=1 SV=1	-4.86671	0.000186583	2	45.019	45.019	5.49246	Oxygen transport	Heme binding, iron ion binding, oxygen binding	Hemoglobin complex
W5NQK9	W5NQK9_SHEEP S100A8 Uncharacterized protein (Fragment) OS=Ovis aries GN=S100A8 PE=4 SV=1	-3.70569	0.0186654	4	14.4188	14.4188	3.84988	Innate immune response, autophagy, Neutrophil aggregation	Calcium ion binding, Zinc ion binding	Extracellular exosome, nucleus
W5P9M9	W5P9M9_SHEEP Uncharacterized protein OS=Ovis aries GN=LOC101103862 PE=3 SV=1	-3.33107	0.0452627	3	11.6417	11.6417	3.54123	Unknown	Serpin	Extracellular
P62808	H2B1_BOVIN Histone H2B type 1 OS=Bos taurus PE=1 SV=2	-3.69181	0.0197146	17	10.7504	10.7504	3.42632	Adaptive immune response, DNA replication, Transcription regulation, Nucleosome assembly	DNA binding, Immunoglobulin class-switch recombination	Extracellular exosome, nuclear nucleosome
W5NQJ0	W5NQJ0_SHEEP Protein S100 OS=Ovis aries GN=S100A12 PE=3 SV=1	-3.15699	0.0764485	5	9.1381	9.1381	3.19189	Innate immune response to fungus, xenobiotic metabolic process	Calcium ion binding	Cytoplasm, nucleus
P62803	H4_BOVIN Histone H4 OS=Bos taurus PE=1 SV=2	-3.41174	0.0371479	19	8.83712	8.83712	3.14358	DNA replication, Transcription regulation	DNA and mRNA binding, chromatin structure	Extracellular exosome, membrane, nuclear nucleosome
P68432	H31_BOVIN Histone H3.1 OS=Bos taurus PE=1 SV=2	-3.3539	0.0458562	14	8.81537	8.81537	3.14002	DNA replication, Transcription regulation	DNA binding, chromatin structure	Extracellular exosome, membrane, nuclear nucleosome
W5NQH6	W5NQH6_SHEEP Protein S100 OS=Ovis aries GN=S100A9 PE=3 SV=1	-3.27723	0.0548463	11	8.56288	8.56288	3.0981	Innate immune response, autophagy, Neutrophil aggregation	Calcium ion binding, Zinc ion binding	Extracellular exosome, nucleus
P49928	SC51_SHEEP Cathelin-related peptide SC5 OS=Ovis aries PE=1 SV=1	-2.71306	0.170514	2	8.55773	8.55773	3.09723	Immune response to bacteria	Bacericidal agent	Extracellular
A6QPZ4	A6QPZ4_BOVIN SERPINB4 protein OS=Bos taurus GN=SERPINB4 PE=2 SV=1	-2.57563	0.191944	2	8.26813	8.26813	3.04756	Negative regulation of endopeptidase activity	Serine-type endopeptidase inhibitor activity	Extracellular
P0CH25	HBA1_CAPHI Hemoglobin subunit alpha-1 OS=Capra hircus GN=HBA1 PE=1 SV=1	-3.20328	0.0651615	9	8.23935	8.23935	3.04253	Oxygen transport	Heme binding, iron ion binding, oxygen binding	Hemoglobin complex
P02075	HBB_SHEEP Hemoglobin subunit beta OS=Ovis aries GN=HBB PE=1 SV=2	-3.19772	0.0664323	9	8.21983	8.21983	3.03911	Oxygen transport	Heme binding, iron ion binding, oxygen binding	Hemoglobin complex
E1B8G9	E1B8G9_BOVIN Histone H2B OS=Bos taurus GN=HIST3H2BB PE=3 SV=2	-2.51624	0.216708	2	7.87513	7.87513	2.9773	Nucleosome assembly	DNA binding	Nuclear nucleosome
P01966	HBA_BOVIN Hemoglobin subunit alpha OS=Bos taurus GN=HBA PE=1 SV=2, similar to Q9TSN7	-2.58452	0.193515	2	7.64913	7.64913	2.9353	Oxygen transport	Heme binding, iron ion binding, oxygen binding	Hemoglobin complex
P02070	HBB_BOVIN Hemoglobin subunit beta OS=Bos taurus GN=HBB PE=1 SV=1	-2.87718	0.121537	5	7.54186	7.54186	2.91492	Oxygen transport	Heme binding, iron ion binding, oxygen binding	Hemoglobin complex
W5PGJ7	W5PGJ7_SHEEP PYD and CARD Domain-Containing Uncharacterized protein OS=Ovis aries GN=PYCARD PE=4 SV=1	-2.71688	0.180597	3	7.52065	7.52065	2.91086	Adaptive immune response	Unknown	Extracellular, mitochondria
P31081	CH60_BOVIN 60 kDa heat shock protein, mitochondrial OS=Bos taurus GN=HSPD1 PE=1 SV=2	-3.00364	0.0990504	7	7.51095	7.51095	2.909	Response to cold, protein refolding	Chaperone, ATP binding	Cytoplasm, mitochondria
F1N2R1	F1N2R1_BOVIN Uncharacterized protein OS=Bos taurus GN=STOM PE=4 SV=2	-2.94453	0.112812	8	7.20338	7.20338	2.84867	Positive regulation by host of viral genome replication, regulation of mitochondrion degradation	Unknown	Unknown
P82018	CTHL2_CAPHI Cathelicidin-2 OS=Capra hircus GN=CATHL2 PE=1 SV=1	-2.70613	0.166704	5	6.70175	6.70175	2.74454	Immune response to bacteria	Antimicrobial	Extracellular
F2Z4D5	F2Z4D5_BOVIN Ras-related protein Rab-11A OS=Bos taurus GN=RAB11A PE=3 SV=1	-2.74565	0.1655	5	6.61782	6.61782	2.72636	Cytokinesis, exosomal secretion, protein transport	GTPase activity	Extracellular exosome, mitochondria, phagocytic vesicle
P79360	P79360_SHEEP Myeloid antimicrobial peptide OS=Ovis aries GN=Map-34 PE=4 SV=1	-2.52866	0.219646	4	6.14131	6.14131	2.61855	Immune response to bacteria	Cathelicidin	Extracellular
P68250	1433B_BOVIN 14-3-3 protein beta/alpha OS=Bos taurus GN=YWHAB PE=1 SV=2	-2.26139	0.290625	2	6.03163	6.03163	2.59255	Protein targeting	Protein binding	Extracellular exosome, membrane
W5P7S6	W5P7S6_SHEEP Alpha-1-acid glycoprotein OS=Ovis aries GN=LOC101103947 PE=3 SV=1	-2.19784	0.312455	2	6.02422	6.02422	2.59077	Immune response, transport	Calycin	Extracellular
P02077	HBBA_CAPHI Hemoglobin subunit beta-A OS=Capra hircus PE=1 SV=1	-2.70447	0.167541	9	5.97401	5.97401	2.5787	Oxygen transport	Heme binding, iron ion binding, oxygen binding	Hemoglobin complex
Q3T0W9	RL19_BOVIN 60S ribosomal protein L19 OS=Bos taurus GN=RPL19 PE=2 SV=1	-2.34548	0.287791	3	5.93566	5.93566	2.56941	Translation	Structural constituent of ribosome	Cytoplasm, membrane
P28783	S10A9_BOVIN Protein S100-A9 OS=Bos taurus GN=S100A9 PE=1 SV=3	-2.48847	0.227178	4	5.89001	5.89001	2.55827	Innate immune response, autophagy, Neutrophil aggregation	Antimicrobial, antioxidant	Extracellular, membrane, cytoplasm
W5NW78	W5NW78_SHEEP Uncharacterized protein OS=Ovis aries GN=RETN PE=4 SV=1	-2.29327	0.29564	2	5.87335	5.87335	2.55418	Fat cell differentiation; response to mechanical stimulus; positive regulation of smooth muscle cell proliferation; positive regulation of smooth muscle cell migration; positive regulation of synaptic transmission; aging; response to insulin stimulus	Resistin	Extracellular exosome
W5P1J6	W5P1J6_SHEEP Uncharacterized protein OS=Ovis aries GN=RPL26L1 PE=3 SV=1	-2.25723	0.287673	3	5.67346	5.67346	2.50423	Translation	Structural constituent of ribosome	Extracellular exosome, ribosome
P04346	HBBA_BOSJA Hemoglobin subunit beta-A OS=Bos javanicus PE=1 SV=1	-2.45504	0.241999	5	5.56775	5.56775	2.4771	Oxygen transport	Heme binding, iron ion binding, oxygen binding	Hemoglobin complex
W5P0C1	W5P0C1_SHEEP Uncharacterized protein OS=Ovis aries GN=NUMA1 PE=4 SV=1	-2.06065	0.368098	2	5.47019	5.47019	2.45159	Lung epithelial cell differentiation, establishment of mitotic spindle orientation	Unknown	Extracellular exosome
W5PLV3	W5PLV3_SHEEP RAB5B Uncharacterized protein (Fragment) OS=Ovis aries GN=RAB5B PE=3 SV=1	-2.05426	0.364948	2	5.27747	5.27747	2.39985	Immune response, antigen processing and presentation, transport	GTP binding	Extracellular exosome, endocytic vesicle
O46375	TTHY_BOVIN Transthyretin OS=Bos taurus GN=TTR PE=1 SV=1	-2.19136	0.311602	3	5.19411	5.19411	2.37688	Retinol metabolism, transport	Thyroid hormone	Extracellular exosome
Q3SWX7	ANXA3_BOVIN Annexin A3 OS=Bos taurus GN=ANXA3 PE=2 SV=3	-2.04107	0.359639	2	5.12247	5.12247	2.35684	Blood coagulation	Phospholipase A2 inhibitor	Unknown
P10096	G3P_BOVIN Glyceraldehyde-3-phosphate dehydrogenase OS=Bos taurus GN=GAPDH PE=1 SV=4	-2.32277	0.297956	5	5.08455	5.08455	2.34612	Apoptosis, glycolysis, translation regulation	Oxidoreductase, Transferase	Cytoplasm, cytoskeleton, nucleus
P50415	CTHL3_SHEEP Cathelicidin-3 OS=Ovis aries GN=CATHL3 PE=1 SV=1	-2.15044	0.329817	3	5.05229	5.05229	2.33694	Immune response to bacteria	Antimicrobial	Extracellular
W5QHX9	W5QHX9_SHEEP Phospholipase B-like Uncharacterized protein OS=Ovis aries GN=PLBD1 PE=4 SV=1	-2.17252	0.317763	3	4.81537	4.81537	2.26765	Lipid metabolism	Phospholipase	Unknown
P00829	ATPB_BOVIN ATP synthase subunit beta, mitochondrial OS=Bos taurus GN=ATP5B PE=1 SV=2	-2.44831	0.23942	30	4.70934	4.70934	2.23552	Angiogenesis, ATP synthesis, Hydrogen ion transport	Hydrolase	Extracellular exosome, membrane, mitochondria
D8X187	D8X187_SHEEP Serpin peptidase inhibitor clade B ovalbumin member 1 OS=Ovis aries GN=SERPINB1 PE=2 SV=1	-2.25917	0.286226	13	4.34259	4.34259	2.11855	Innate immune response, Neutrophil inhibitor	Serine-type endopeptidase inhibitor activity	Extracellular exosome, membrane
P19483	ATPA_BOVIN ATP synthase subunit alpha, mitochondrial OS=Bos taurus GN=ATP5A1 PE=1 SV=1	-2.05122	0.367638	12	3.82444	3.82444	1.93525	ATP synthesis, Hydrogen ion transport	ATP binding	Plasma membrane, mitochondria
Q9GL30	PLBL1_BOVIN Phospholipase B-like 1 OS=Bos taurus GN=PLBD1 PE=1 SV=2	-2.01982	0.364637	10	3.77063	3.77063	1.9148	Lipid metabolism	Hydrolase	Lysosome
P15497	APOA1_BOVIN Apolipoprotein A-I OS=Bos taurus GN=APOA1 PE=1 SV=3	-2.01769	0.366502	12	3.74961	3.74961	1.90674	Cholesterol metabolism, Lipid metabolism, Lipid transport	Cholesterol binding and transporter	Blood microparticle, endocytic vesicle
P46193	ANXA1_BOVIN Annexin A1 OS=Bos taurus GN=ANXA1 PE=2 SV=2	-2.02901	0.370211	22	3.65359	3.65359	1.86931	Calcium ion transport	Phospholipase A2 inhibitor	Extracellular exosome, membrane, mitochondria
G5E5T5	G5E5T5_BOVIN Ig-like Uncharacterized protein (Fragment) OS=Bos taurus PE=4 SV=1	2.04635	0.366178	2	4.75516	0.210298	-2.2495	Adaptive immune response	Ig-like protein	Unknown
Q56JX5	RS25_BOVIN 40S ribosomal protein S25 OS=Bos taurus GN=RPS25 PE=2 SV=1	2.10767	0.339101	2	5.11176	0.195627	-2.35382	Translation	Structural constituent of ribosome, mRNA binding	Extracellular exosome, nuclear nucleosome
O02659	MBL2_BOVIN Mannose-binding protein C OS=Bos taurus GN=MBL PE=2 SV=1	2.25527	0.280383	2	5.74452	0.174079	-2.52219	Innate immune response, complement activation	Calcium ion binding	Extracellular
F1MIP7	F1MIP7_BOVIN Uncharacterized protein OS=Bos taurus GN=ABCC2 PE=3 SV=2	2.27667	0.301721	2	5.96188	0.167732	-2.57577	Unknown	ATP binding	Plasma membrane, cell surface
P31039	SDHA_BOVIN Succinate dehydrogenase [ubiquinone] flavoprotein subunit, mitochondrial OS=Bos taurus GN=SDHA PE=1 SV=3	2.65643	0.17823	2	7.96875	0.12549	-2.99435	Electron transport	Oxidoreductase	Mitochondria
Q08DS7	AP1B1_BOVIN AP-1 complex subunit beta-1 OS=Bos taurus GN=AP2B1 PE=2 SV=1	2.96827	0.111196	3	9.38182	0.106589	-3.22987	Protein transport	Protein transporter	Cytoplasm, Golgi apparatus, membrane

## Sheet: Salivary gland Significant
Uniprot	Protein description	Zq	FDRq	pep_per_protein	Infected/Uninfected fold change	Adjusted Infected/Uninfected fold change	log 2 (Infected/Uninfected) fold change	GO: BP	GO: MF	GO: CC
F1MN93	F1MN93_BOVIN TOP1 Uncharacterized protein OS=Bos taurus GN=TOP1 PE=4 SV=1	-3.73691	0.0159218	2	6.63113	6.63113	2.72926	Replication	Chromatin binding, mRNA binding	Cytoplasm, nucleus
Q76I81	RS12_BOVIN 40S ribosomal protein S12 OS=Bos taurus GN=RPS12 PE=2 SV=1	-3.42385	0.0395756	3	4.68158	4.68158	2.227	Translation	Structural constituent of ribosome	Cytoplasm
F1MKS3	F1MKS3_BOVIN Uncharacterized protein (Fragment) OS=Bos taurus GN=TXNDC5 PE=3 SV=2	-3.20938	0.0631608	2	4.67438	4.67438	2.22478	Cell redox homeostasis	Isomerase activity	Unknown
W5NY84	W5NY84_SHEEP Elongation factor 1-alpha OS=Ovis aries PE=3 SV=1	-2.53871	0.212892	2	3.38275	3.38275	1.7582	Translation	Elongation factor	Cytoplasm
P52193	CALR_BOVIN Calreticulin OS=Bos taurus GN=CALR PE=1 SV=2	-2.58072	0.221753	3	3.1888	3.1888	1.67301	Protein folding	Chaperone	Cytoplasm
A6QLW5	A6QLW5_BOVIN DSCR3 protein OS=Bos taurus GN=DSCR3 PE=2 SV=1	-2.205	0.328935	2	3.05378	3.05378	1.61059	Protein transport	Protein transporter activity	Nucleus
Q29RL6	Q29RL6_BOVIN Uncharacterized protein OS=Bos taurus GN=VAT1L PE=2 SV=1	-2.36552	0.271551	3	2.92302	2.92302	1.54746	Unknown	Zinc ion binding	Unknown
W5NQ45	W5NQ45_SHEEP Fibrinogen beta chain (Fragment) OS=Ovis aries GN=FGB PE=4 SV=1	-2.08036	0.410819	2	2.81021	2.81021	1.49068	Negative regulation of apoptosis, positive regulation of exocytosis, induction of bacterial agglutination	Structural molecule activity	Extracellular exosome, membrane, blood microparticle
Q0P5K3	UBE2N_BOVIN Ubiquitin-conjugating enzyme E2 N OS=Bos taurus GN=UBE2N PE=2 SV=1	-2.26007	0.3214	3	2.7916	2.7916	1.48109	DNA repair	Ligase	Extracellular exosome, cytoplasm, nucleus
Q3T145	MDHC_BOVIN Malate dehydrogenase, cytoplasmic OS=Bos taurus GN=MDH1 PE=2 SV=3	-2.08211	0.409062	2	2.69819	2.69819	1.43199	Tricarboxylic acid cycle	Oxidoreductase	Extracellular exosome, extracellular, mitochondria
P0CB32	HS71L_BOVIN Heat shock 70 kDa protein 1-like OS=Bos taurus GN=HSPA1L PE=3 SV=1	-2.04944	0.408015	2	2.63051	2.63051	1.39534	Stress response	ATP binding	Blood microparticle, cytoplasm
P38657	PDIA3_BOVIN Protein disulfide-isomerase A3 OS=Bos taurus GN=PDIA3 PE=2 SV=1	-2.00272	0.413974	2	2.58612	2.58612	1.37079	Apoptosis	Protein disulfide isomerase activity	Endoplasmic reticulum
Q3T057	RL23_BOVIN 60S ribosomal protein L23 OS=Bos taurus GN=RPL23 PE=2 SV=2	-2.05185	0.405638	4	2.47666	2.47666	1.30839	Translation	Structural constituent of ribosome	Extracellular exosome, nuclear nucleosome
Q0VCX5	ERF1_BOVIN Eukaryotic peptide chain release factor subunit 1 OS=Bos taurus GN=ETF1 PE=2 SV=3	-2.01245	0.41335	6	2.3858	2.3858	1.25447	Translation	mRNA binding	Cytoplasm
E1BFB0	E1BFB0_BOVIN Uncharacterized protein OS=Bos taurus GN=SPTAN1 PE=4 SV=2	2.06374	0.410268	13	2.3471	0.426058	-1.23088	Unknown	Calcium ion binding	Extracellular exosome, membrane, mitochondria
W5QHX9	W5QHX9_SHEEP PLBD1 Uncharacterized protein OS=Ovis aries GN=PLBD1 PE=4 SV=1	2.05231	0.411668	6	2.40981	0.414971	-1.26892	Lipid metabolism	Phospholipase	Unknown
W5Q5A6	W5Q5A6_SHEEP Uncharacterized protein OS=Ovis aries GN=FGG PE=4 SV=1	2.06092	0.413085	6	2.43154	0.411262	-1.28187	Negative regulation of extrinsic apoptosis pathway, positive regulation of exocytosis	Structural molecule activity	Extracellular exosome, blood microparticle
P12799	FIBG_BOVIN Fibrinogen gamma-B chain OS=Bos taurus GN=FGG PE=1 SV=1	2.0349	0.406559	4	2.48168	0.402953	-1.31132	Blood coagulation, hemostasis	Fibrinogen	Extracellular
W5PSQ7	W5PSQ7_SHEEP Ig-like Uncharacterized protein OS=Ovis aries PE=4 SV=1	2.10895	0.3896	4	2.52172	0.396555	-1.33441	Adaptive immune response	Ig-like protein	Unknown
Q27954	COPA_BOVIN Coatomer subunit alpha OS=Bos taurus GN=COPA PE=1 SV=1	2.12067	0.388602	5	2.52242	0.396445	-1.33481	Protein transport	Hormone	Cytoplasm, Golgi apparatus
Q5E9P9	GLYC_BOVIN Serine hydroxymethyltransferase, cytosolic OS=Bos taurus GN=SHMT1 PE=2 SV=3	2.02957	0.402649	3	2.52381	0.396226	-1.3356	One-carbon metabolism	Transferase	Extracellular, cytoplasm, mitochondria, nucleus
P49951	CLH1_BOVIN Clathrin heavy chain 1 OS=Bos taurus GN=CLTC PE=1 SV=1	2.2695	0.323816	15	2.547	0.392619	-1.3488	Protein transport	Structural molecule activity	Cytoplasm, mitochondria
Q0VCK5	AP2A2_BOVIN AP-2 complex subunit alpha-2 OS=Bos taurus GN=AP2A2 PE=1 SV=1	2.03693	0.404583	3	2.568	0.389408	-1.36065	Protein transport, endocytosis	Lipid binding, protein transporter	Membrane
P48644	AL1A1_BOVIN Retinal dehydrogenase 1 OS=Bos taurus GN=ALDH1A1 PE=2 SV=3	2.28016	0.314905	7	2.63155	0.380004	-1.39591	Retinol metabolic process	Oxidoreductase	Extracellular exosome, cytoplasm
W5Q268	W5Q268_SHEEP APOH Uncharacterized protein OS=Ovis aries GN=APOH PE=4 SV=1	2.1031	0.395274	2	2.82036	0.354565	-1.49588	Blood coagulation	Phospholipid binding	Extracellular exosome, extracellular
W5NXP3	W5NXP3_SHEEP Uncharacterized protein (Fragment) OS=Ovis aries GN=LOC101111083 PE=3 SV=1	2.39398	0.260566	5	2.82808	0.353597	-1.49982	Unknown	Serpin	Extracellular
G3X6L9	G3X6L9_BOVIN Uncharacterized protein OS=Bos taurus GN=EPRS PE=3 SV=1	2.11206	0.396974	2	2.85487	0.350279	-1.51343	Translation	Ligase	Cytoplasm, membrane
F1MQF6	F1MQF6_BOVIN Apoptosis-associated speck-like protein-containing a CARD OS=Bos taurus GN=PYCARD PE=4 SV=1	2.2099	0.324842	2	2.89723	0.345158	-1.53467	Innate immune response, apoptosis	Unknown	Extracellular, mitochondria, nucleus
Q32PF2	ACLY_BOVIN ATP-citrate synthase OS=Bos taurus GN=ACLY PE=2 SV=1	2.40842	0.256749	4	2.92837	0.341487	-1.5501	Lipid metabolism	Transferase	Extracellular exosome, membrane, mitochondria
W5NTF9	W5NTF9_SHEEP Uncharacterized protein (Fragment) OS=Ovis aries PE=3 SV=1	2.29848	0.300075	3	2.93677	0.34051	-1.55423	Unknown	ATP binding	Membrane
Q9TTS3	ACACA_BOVIN Acetyl-CoA carboxylase 1 OS=Bos taurus GN=ACACA PE=2 SV=1	2.23886	0.322615	2	2.94853	0.339152	-1.55999	Lipid metabolism	Ligase	Cytoplasm
P00922	CAH2_SHEEP Carbonic anhydrase 2 OS=Ovis aries GN=CA2 PE=1 SV=2	2.38138	0.269655	3	2.97791	0.335805	-1.5743	Protein transport, regulation of intracellular pH	Lyase	Cytoplasm, membrane
E1BDX8	E1BDX8_BOVIN Uncharacterized protein OS=Bos taurus GN=DYNC1H1 PE=4 SV=1	2.46534	0.227905	5	2.97899	0.335684	-1.57482	Stress response, translation	ATP binding, mRNA binding	Extracellular exosome, membrane, cytoplasm
P34955	A1AT_BOVIN Alpha-1-antiproteinase OS=Bos taurus GN=SERPINA1 PE=1 SV=1	2.56551	0.213029	7	2.98312	0.33522	-1.57682	Serine-type endopeptidase inhibitor activity	Serine protease inhibitor	Extracellular exosome, endoplasmic reticulum, Golgi apparatus
Q32P72	Q32P72_BOVIN CP protein (Fragment) OS=Bos taurus GN=CP PE=2 SV=1	2.24264	0.329356	2	2.9931	0.334102	-1.58164	Iron metabolism	Ferroxidase activity	Unknown
W5PGJ7	W5PGJ7_SHEEP LOC101105208 Uncharacterized protein OS=Ovis aries GN=PYCARD PE=4 SV=1	2.53938	0.21902	5	2.99547	0.333837	-1.58278	Immune response to bacteria, apoptosis	Unknown	Extracellular, mitochondria, nucleus
P12303	TTHY_SHEEP Transthyretin OS=Ovis aries GN=TTR PE=2 SV=1	2.21379	0.327748	2	3.00292	0.333009	-1.58637	Trasport	Thyroid hormone	Extracellular exosome,extracellular
W5NVB2	W5NVB2_SHEEP Uncharacterized protein OS=Ovis aries PE=3 SV=1	2.48133	0.239719	3	3.05182	0.327673	-1.60967	Unknown	Serpin	Extracellular
P02077	HBBA_CAPHI Hemoglobin subunit beta-A OS=Capra hircus PE=1 SV=1	2.57069	0.216862	4	3.07882	0.324799	-1.62238	Oxygen transport	Hene binding, iron ion binding, oxygen binding	Hemoglobin complex
A2I7N0	SPA34_BOVIN Serpin A3-4 OS=Bos taurus GN=SERPINA3-4 PE=3 SV=1	2.6505	0.198148	6	3.11735	0.320785	-1.64032	Negative regulation of endopeptidase activity	Serine protease inhibitor	Extracellular, cytoplasmic vesicle
W5Q6U0	W5Q6U0_SHEEP Uncharacterized protein OS=Ovis aries GN=FASN PE=4 SV=1	2.38941	0.263833	2	3.14712	0.317751	-1.65403	Cellular response to IL-4, mammary gland development	Transferase	Extracellular exosome, membrane, mitochondria
Q3MI05	PPGB_BOVIN Lysosomal protective protein OS=Bos taurus GN=CTSA PE=2 SV=1	2.33824	0.285502	2	3.26636	0.306151	-1.70769	Protective protein	Protease	Lysosome, mitochondria
G5E513	G5E513_BOVIN Ig-like IGHM Uncharacterized protein (Fragment) OS=Bos taurus PE=4 SV=1	2.76592	0.15483	4	3.40673	0.293536	-1.76839	Adaptive immune response	Ig-like protein	Unknown
W5PHI7	W5PHI7_SHEEP Uncharacterized protein (Fragment) OS=Ovis aries GN=LOC101116892 PE=3 SV=1	2.71936	0.161255	3	3.45754	0.289223	-1.78974	Unknown	Serpin	Extracellular
P0CH25	HBA1_CAPHI Hemoglobin subunit alpha-1 OS=Capra hircus GN=HBA1 PE=1 SV=1	3.05183	0.0833111	3	4.00623	0.249611	-2.00225	Oxygen transport	Hene binding, iron ion binding, oxygen binding	Hemoglobin complex
P02075	HBB_SHEEP Hemoglobin subunit beta OS=Ovis aries GN=HBB PE=1 SV=2	3.34206	0.0484596	5	4.21722	0.237123	-2.07629	Oxygen transport	Hene binding, iron ion binding, oxygen binding	Hemoglobin complex
P02070	HBB_BOVIN Hemoglobin subunit beta OS=Bos taurus GN=HBB PE=1 SV=1	3.31543	0.0533209	3	4.45632	0.224401	-2.15585	Oxygen transport	Hene binding, iron ion binding, oxygen binding	Hemoglobin complex
P01966	HBA_BOVIN Hemoglobin subunit alpha OS=Bos taurus GN=HBA PE=1 SV=2	4.02861	0.00599412	6	5.54558	0.180324	-2.47134	Oxygen transport	Hene binding, iron ion binding, oxygen binding	Hemoglobin complex
P04346	HBBA_BOSJA Hemoglobin subunit beta-A OS=Bos javanicus PE=1 SV=1	3.86079	0.0120742	3	5.6729	0.176277	-2.50409	Oxygen transport	Hene binding, iron ion binding, oxygen binding	Hemoglobin complex
G5E5T5	G5E5T5_BOVIN Ig-like IGHM Uncharacterized protein (Fragment) OS=Bos taurus PE=4 SV=1	3.962	0.00794023	2	6.5198	0.153379	-2.70483	Adaptive immune response	Ig-like protein	Unknown

## Sheet: Column description
Column	Description
Uniprot	Identifier for the protein (Uniprot accession)
Protein description	Description of the protein
Zq	z-Score threshold at the protein level (Navarro et al. 2014)(average of two replicates)	Significant differences between infected and uninfected ticks if Zq>2, Zq<-2 (Navarro et al. 2014)	Reference: Navarro, P., M. Trevisan-Herraz, E. Bonzon-Kulichenko, E. Núñez, P. Martínez-Acedo, D. Pérez-Hernández, I. Jorge, R. Mesa, E. Calvo, M. Carrascal, M. Hernáez, F. García, J. A. Bárcena, K. Ashman, J. Abián, C. Gil, J. M. Redondo and J. Vázquez (2014). "General Statistical framework for quantitative proteomics by stable isotope labeling." J. Proteome Res., 2014, 13 (3), pp 1234–1247.
FDRq	False Discovery Rate
pep_per_protein	Peptides per protein (only proteins identified with more than 1 peptide per protein were considered for differential representation analysis)
Infected/Uninfected fold change	Differential protein abundance (Navarro et al. 2014)(average of two replicates)
Adjusted Infected/Uninfected fold change	1/(Infected/Uninfected fold change) for under-represented proteins
log 2 (Infected/Uninfected) fold change	Normalized differential expression (infected to uninfected log2-fold change thershold)
GO: BP	Gene ontology: Biological Process
GO: MF	Gene ontology: Molecular Function
GO: CC	Gene ontology: Cell Compartment
Color shading and lettering		Proteins over-represented in infected ticks when compared to uninfected controls
		Proteins under-represented in infected ticks when compared to uninfected controls
	Hemoglobins are shown in red lettering in significantly represented proteins sheets
